# Supplementary material for: Predicting wave overtopping thresholds on coral reef-island shorelines with future sea-level rise
Source: Nat Commun. 2018 Sep 28;9:3997. doi: 10.1038/s41467-018-06550-1 (PMC6162202; doi:10.1038/s41467-018-06550-1)
Supplement: Supplementary file 4 — Supplementary Data 1 [file 41467_2018_6550_MOESM4_ESM.xlsx]

## Sheet: Supplementary Table 3
Significant how
mean ± SE (n)
	RRW	11.1111	12.5	14.2857	16.6667	20	22.2222	25	28.5714	33.3333	37.5	40	42.8571	44.4444	50	57.1429	60	66.6667	75	80	85.7143	88.8889	100	111.111	114.286	120	125	133.333	142.857	150	160	166.667	171.429	177.778	200	222.222	228.571	240	250	266.667	285.714	300	320	333.333	400	500	533.333	600	666.667
RIE
0.05		2.49 ± 0.12 (5)	2.29 ± 0.11 (5)	2.09 ± 0.08 (5)	1.88 ± 0.06 (5)	1.67 ± 0.04 (5)	2.01 ± 0.07 (5)	1.77 ± 0.06 (10)	1.6 ± 0.05 (5)	1.78 ± 0.06 (15)	1.78 ± 0.07 (5)	1.27 ± 0.05 (5)	1.62 ± 0.07 (5)	1.77 ± 0.05 (5)	1.51 ± 0.05 (20)	1.49 ± 0.06 (5)	1.18 ± 0.07 (5)	1.54 ± 0.07 (15)	1.41 ± 0.07 (10)	1.1 ± 0.07 (5)	1.33 ± 0.08 (5)	1.43 ± 0.06 (5)	1.2 ± 0.03 (30)	1.33 ± 0.07 (5)	1.13 ± 0.07 (5)	0.96 ± 0.08 (5)	1.09 ± 0.06 (5)	1.12 ± 0.05 (15)	0.93 ± 0.06 (5)	1 ± 0.04 (15)	0.81 ± 0.06 (5)	0.81 ± 0.06 (5)	0.88 ± 0.06 (5)	1.08 ± 0.06 (5)	0.92 ± 0.03 (35)	0.81 ± 0.04 (5)	0.71 ± 0.05 (5)	0.65 ± 0.05 (5)	0.69 ± 0.03 (10)	0.71 ± 0.03 (10)	0.6 ± 0.03 (5)	0.91 ± 0.04 (15)	0.59 ± 0.04 (5)	0.66 ± 0.03 (10)	0.79 ± 0.03 (25)	1.25 ± 0.09 (15)	0.56 ± 0.04 (5)	0.8 ± 0.04 (10)	0.5 ± 0.03 (5)
0.0555556		2.21 ± 0.09 (5)	2.03 ± 0.09 (5)	1.84 ± 0.07 (5)	1.64 ± 0.05 (5)	1.44 ± 0.05 (5)	1.73 ± 0.06 (5)	1.53 ± 0.05 (10)	1.38 ± 0.04 (5)	1.56 ± 0.06 (15)	1.53 ± 0.06 (5)	1.09 ± 0.04 (5)	1.36 ± 0.06 (5)	1.57 ± 0.05 (5)	1.31 ± 0.04 (20)	1.26 ± 0.05 (5)	0.99 ± 0.06 (5)	1.36 ± 0.06 (15)	1.2 ± 0.06 (10)	0.93 ± 0.06 (5)	1.1 ± 0.06 (5)	1.29 ± 0.05 (5)	1.04 ± 0.03 (30)	1.14 ± 0.05 (5)	0.96 ± 0.06 (5)	0.79 ± 0.06 (5)	0.93 ± 0.05 (5)	0.98 ± 0.05 (15)	0.78 ± 0.04 (5)	0.86 ± 0.04 (15)	0.67 ± 0.05 (5)	0.67 ± 0.05 (5)	0.72 ± 0.04 (5)	0.93 ± 0.05 (5)	0.78 ± 0.02 (35)	0.72 ± 0.03 (5)	0.61 ± 0.04 (5)	0.53 ± 0.04 (5)	0.58 ± 0.03 (10)	0.58 ± 0.03 (10)	0.48 ± 0.03 (5)	0.78 ± 0.04 (15)	0.49 ± 0.03 (5)	0.54 ± 0.03 (10)	0.67 ± 0.03 (25)	1.1 ± 0.08 (15)	0.46 ± 0.03 (5)	0.69 ± 0.04 (10)	0.41 ± 0.03 (5)
0.0625		1.94 ± 0.08 (5)	1.76 ± 0.07 (5)	1.58 ± 0.06 (5)	1.4 ± 0.05 (5)	1.28 ± 0.05 (5)	1.48 ± 0.05 (5)	1.3 ± 0.05 (10)	1.15 ± 0.03 (5)	1.37 ± 0.06 (15)	1.3 ± 0.05 (5)	0.92 ± 0.04 (5)	1.12 ± 0.04 (5)	1.38 ± 0.04 (5)	1.12 ± 0.04 (20)	1.03 ± 0.04 (5)	0.82 ± 0.05 (5)	1.18 ± 0.06 (15)	1.01 ± 0.06 (10)	0.77 ± 0.05 (5)	0.89 ± 0.05 (5)	1.14 ± 0.04 (5)	0.89 ± 0.03 (30)	0.97 ± 0.04 (5)	0.78 ± 0.05 (5)	0.63 ± 0.05 (5)	0.77 ± 0.04 (5)	0.84 ± 0.04 (15)	0.63 ± 0.03 (5)	0.72 ± 0.03 (15)	0.54 ± 0.04 (5)	0.54 ± 0.03 (5)	0.59 ± 0.03 (5)	0.77 ± 0.04 (5)	0.65 ± 0.02 (35)	0.64 ± 0.03 (5)	0.5 ± 0.03 (5)	0.44 ± 0.03 (5)	0.5 ± 0.02 (10)	0.47 ± 0.02 (10)	0.39 ± 0.02 (5)	0.65 ± 0.03 (15)	0.4 ± 0.03 (5)	0.44 ± 0.02 (10)	0.56 ± 0.02 (25)	0.95 ± 0.07 (15)	0.36 ± 0.02 (5)	0.58 ± 0.03 (10)	0.33 ± 0.02 (5)
0.0714286		1.66 ± 0.06 (5)	1.5 ± 0.06 (5)	1.31 ± 0.04 (5)	1.17 ± 0.04 (5)	1.11 ± 0.05 (5)	1.25 ± 0.03 (5)	1.09 ± 0.04 (10)	0.95 ± 0.03 (5)	1.17 ± 0.05 (15)	1.09 ± 0.04 (5)	0.76 ± 0.03 (5)	0.91 ± 0.03 (5)	1.19 ± 0.04 (5)	0.93 ± 0.03 (20)	0.83 ± 0.02 (5)	0.66 ± 0.04 (5)	1 ± 0.05 (15)	0.84 ± 0.05 (10)	0.61 ± 0.04 (5)	0.7 ± 0.03 (5)	0.98 ± 0.04 (5)	0.74 ± 0.02 (30)	0.8 ± 0.03 (5)	0.63 ± 0.04 (5)	0.5 ± 0.03 (5)	0.67 ± 0.03 (5)	0.71 ± 0.04 (15)	0.51 ± 0.03 (5)	0.59 ± 0.03 (15)	0.43 ± 0.03 (5)	0.43 ± 0.02 (5)	0.46 ± 0.02 (5)	0.63 ± 0.03 (5)	0.53 ± 0.02 (35)	0.55 ± 0.02 (5)	0.41 ± 0.03 (5)	0.35 ± 0.02 (5)	0.41 ± 0.02 (10)	0.38 ± 0.02 (10)	0.33 ± 0.02 (5)	0.53 ± 0.03 (15)	0.31 ± 0.02 (5)	0.34 ± 0.02 (10)	0.46 ± 0.02 (25)	0.81 ± 0.06 (15)	0.29 ± 0.02 (5)	0.48 ± 0.03 (10)	0.26 ± 0.02 (5)
0.0833333		1.32 ± 0.03 (5)	1.17 ± 0.03 (5)	1.03 ± 0.02 (5)	0.99 ± 0.04 (5)	0.92 ± 0.04 (5)	1.09 ± 0.02 (5)	0.9 ± 0.04 (10)	0.8 ± 0.02 (5)	0.97 ± 0.05 (15)	0.88 ± 0.03 (5)	0.6 ± 0.03 (5)	0.72 ± 0.02 (5)	1 ± 0.03 (5)	0.75 ± 0.03 (20)	0.64 ± 0.02 (5)	0.51 ± 0.02 (5)	0.81 ± 0.05 (15)	0.67 ± 0.04 (10)	0.47 ± 0.03 (5)	0.54 ± 0.02 (5)	0.82 ± 0.02 (5)	0.61 ± 0.02 (30)	0.68 ± 0.01 (5)	0.49 ± 0.02 (5)	0.38 ± 0.02 (5)	0.54 ± 0.02 (5)	0.59 ± 0.03 (15)	0.41 ± 0.02 (5)	0.47 ± 0.02 (15)	0.34 ± 0.02 (5)	0.34 ± 0.02 (5)	0.38 ± 0.02 (5)	0.51 ± 0.02 (5)	0.42 ± 0.01 (35)	0.45 ± 0.02 (5)	0.32 ± 0.02 (5)	0.26 ± 0.02 (5)	0.33 ± 0.02 (10)	0.29 ± 0.01 (10)	0.27 ± 0.01 (5)	0.43 ± 0.03 (15)	0.21 ± 0.01 (5)	0.26 ± 0.01 (10)	0.36 ± 0.02 (25)	0.67 ± 0.06 (15)	0.21 ± 0.02 (5)	0.38 ± 0.02 (10)	0.2 ± 0.02 (5)
0.1		2.03 ± 0.14 (10)	1.85 ± 0.13 (10)	1.63 ± 0.12 (10)	1.45 ± 0.11 (10)	1.34 ± 0.11 (10)	1.5 ± 0.1 (10)	1.29 ± 0.07 (20)	1.17 ± 0.09 (10)	1.31 ± 0.06 (30)	1.25 ± 0.09 (10)	0.94 ± 0.08 (10)	1.07 ± 0.08 (10)	1.35 ± 0.09 (10)	1.06 ± 0.04 (40)	1.04 ± 0.08 (10)	0.88 ± 0.08 (10)	1.06 ± 0.05 (30)	0.97 ± 0.06 (20)	0.86 ± 0.08 (10)	0.94 ± 0.07 (10)	1.07 ± 0.06 (10)	0.86 ± 0.03 (60)	0.99 ± 0.06 (10)	0.82 ± 0.06 (10)	0.72 ± 0.06 (10)	0.82 ± 0.06 (10)	0.78 ± 0.04 (30)	0.67 ± 0.05 (10)	0.7 ± 0.03 (30)	0.6 ± 0.05 (10)	0.59 ± 0.05 (10)	0.62 ± 0.05 (10)	0.76 ± 0.05 (10)	0.61 ± 0.02 (70)	0.63 ± 0.04 (10)	0.52 ± 0.04 (10)	0.46 ± 0.04 (10)	0.49 ± 0.03 (20)	0.47 ± 0.03 (20)	0.43 ± 0.03 (10)	0.59 ± 0.03 (30)	0.39 ± 0.04 (10)	0.41 ± 0.03 (20)	0.49 ± 0.02 (50)	0.83 ± 0.05 (30)	0.35 ± 0.04 (10)	0.5 ± 0.03 (20)	0.3 ± 0.03 (10)
0.111111		1.76 ± 0.07 (5)	1.61 ± 0.07 (5)	1.45 ± 0.05 (5)	1.32 ± 0.05 (5)	1.18 ± 0.04 (5)	1.3 ± 0.04 (5)	1.13 ± 0.03 (10)	0.99 ± 0.02 (5)	1.21 ± 0.05 (15)	1.11 ± 0.04 (5)	0.83 ± 0.03 (5)	0.94 ± 0.02 (5)	1.2 ± 0.04 (5)	0.98 ± 0.03 (20)	0.9 ± 0.02 (5)	0.76 ± 0.04 (5)	1.02 ± 0.05 (15)	0.91 ± 0.05 (10)	0.74 ± 0.05 (5)	0.82 ± 0.05 (5)	0.95 ± 0.05 (5)	0.8 ± 0.02 (30)	0.84 ± 0.06 (5)	0.73 ± 0.05 (5)	0.6 ± 0.05 (5)	0.72 ± 0.05 (5)	0.74 ± 0.03 (15)	0.57 ± 0.03 (5)	0.64 ± 0.03 (15)	0.49 ± 0.04 (5)	0.48 ± 0.03 (5)	0.53 ± 0.04 (5)	0.68 ± 0.04 (5)	0.57 ± 0.02 (35)	0.56 ± 0.03 (5)	0.44 ± 0.03 (5)	0.37 ± 0.03 (5)	0.43 ± 0.02 (10)	0.41 ± 0.02 (10)	0.34 ± 0.02 (5)	0.56 ± 0.03 (15)	0.32 ± 0.03 (5)	0.37 ± 0.02 (10)	0.46 ± 0.02 (25)	0.82 ± 0.07 (15)	0.28 ± 0.03 (5)	0.47 ± 0.03 (10)	0.24 ± 0.03 (5)
0.125		1.5 ± 0.09 (10)	1.32 ± 0.08 (10)	1.17 ± 0.08 (10)	1.07 ± 0.08 (10)	0.97 ± 0.08 (10)	1.09 ± 0.06 (10)	0.94 ± 0.05 (20)	0.85 ± 0.06 (10)	0.97 ± 0.04 (30)	0.91 ± 0.06 (10)	0.67 ± 0.05 (10)	0.78 ± 0.06 (10)	1.01 ± 0.06 (10)	0.78 ± 0.03 (40)	0.73 ± 0.05 (10)	0.6 ± 0.05 (10)	0.81 ± 0.04 (30)	0.73 ± 0.04 (20)	0.57 ± 0.05 (10)	0.65 ± 0.05 (10)	0.82 ± 0.05 (10)	0.62 ± 0.02 (60)	0.7 ± 0.03 (10)	0.56 ± 0.04 (10)	0.46 ± 0.04 (10)	0.59 ± 0.03 (10)	0.56 ± 0.03 (30)	0.45 ± 0.03 (10)	0.49 ± 0.02 (30)	0.38 ± 0.03 (10)	0.38 ± 0.03 (10)	0.43 ± 0.03 (10)	0.55 ± 0.03 (10)	0.42 ± 0.01 (70)	0.46 ± 0.02 (10)	0.35 ± 0.02 (10)	0.27 ± 0.02 (10)	0.33 ± 0.02 (20)	0.29 ± 0.02 (20)	0.27 ± 0.01 (10)	0.4 ± 0.02 (30)	0.22 ± 0.02 (10)	0.24 ± 0.01 (20)	0.32 ± 0.01 (50)	0.62 ± 0.04 (30)	0.19 ± 0.02 (10)	0.35 ± 0.02 (20)	0.16 ± 0.02 (10)
0.142857		1.23 ± 0.03 (5)	1.1 ± 0.03 (5)	0.98 ± 0.02 (5)	0.93 ± 0.03 (5)	0.87 ± 0.04 (5)	0.92 ± 0.03 (5)	0.81 ± 0.03 (10)	0.72 ± 0.02 (5)	0.87 ± 0.04 (15)	0.78 ± 0.03 (5)	0.57 ± 0.02 (5)	0.68 ± 0.02 (5)	0.86 ± 0.03 (5)	0.7 ± 0.03 (20)	0.6 ± 0.02 (5)	0.48 ± 0.02 (5)	0.77 ± 0.04 (15)	0.64 ± 0.04 (10)	0.46 ± 0.03 (5)	0.52 ± 0.02 (5)	0.73 ± 0.03 (5)	0.57 ± 0.02 (30)	0.58 ± 0.02 (5)	0.47 ± 0.03 (5)	0.35 ± 0.03 (5)	0.49 ± 0.02 (5)	0.54 ± 0.03 (15)	0.38 ± 0.02 (5)	0.42 ± 0.02 (15)	0.29 ± 0.02 (5)	0.3 ± 0.02 (5)	0.34 ± 0.02 (5)	0.45 ± 0.02 (5)	0.37 ± 0.01 (35)	0.42 ± 0.02 (5)	0.28 ± 0.02 (5)	0.2 ± 0.02 (5)	0.3 ± 0.02 (10)	0.22 ± 0.01 (10)	0.22 ± 0.01 (5)	0.37 ± 0.03 (15)	0.15 ± 0.01 (5)	0.18 ± 0.01 (10)	0.29 ± 0.02 (25)	0.59 ± 0.06 (15)	0.13 ± 0.02 (5)	0.31 ± 0.03 (10)	0.11 ± 0.02 (5)
0.166667		1.02 ± 0.05 (10)	0.91 ± 0.05 (10)	0.8 ± 0.05 (10)	0.74 ± 0.05 (10)	0.68 ± 0.05 (10)	0.77 ± 0.04 (10)	0.66 ± 0.03 (20)	0.58 ± 0.03 (10)	0.67 ± 0.03 (30)	0.64 ± 0.03 (10)	0.42 ± 0.03 (10)	0.53 ± 0.03 (10)	0.69 ± 0.03 (10)	0.53 ± 0.02 (40)	0.48 ± 0.03 (10)	0.35 ± 0.02 (10)	0.57 ± 0.03 (30)	0.5 ± 0.03 (20)	0.32 ± 0.02 (10)	0.4 ± 0.02 (10)	0.58 ± 0.03 (10)	0.4 ± 0.01 (60)	0.5 ± 0.02 (10)	0.35 ± 0.02 (10)	0.25 ± 0.01 (10)	0.39 ± 0.02 (10)	0.4 ± 0.02 (30)	0.3 ± 0.01 (10)	0.31 ± 0.02 (30)	0.2 ± 0.01 (10)	0.22 ± 0.01 (10)	0.26 ± 0.01 (10)	0.36 ± 0.01 (10)	0.25 ± 0.01 (70)	0.31 ± 0.01 (10)	0.2 ± 0.01 (10)	0.13 ± 0.01 (10)	0.22 ± 0.02 (20)	0.14 ± 0.01 (20)	0.16 ± 0 (10)	0.23 ± 0.01 (30)	0.08 ± 0 (10)	0.11 ± 0.01 (20)	0.17 ± 0.01 (50)	0.41 ± 0.03 (30)	0.05 ± 0.01 (10)	0.19 ± 0.02 (20)	0.03 ± 0 (10)
0.2		1.61 ± 0.11 (10)	1.44 ± 0.1 (10)	1.28 ± 0.09 (10)	1.14 ± 0.09 (10)	1.03 ± 0.08 (10)	1.12 ± 0.07 (10)	0.97 ± 0.05 (20)	0.86 ± 0.07 (10)	1 ± 0.04 (30)	0.96 ± 0.07 (10)	0.67 ± 0.06 (10)	0.8 ± 0.06 (10)	1.05 ± 0.07 (10)	0.8 ± 0.03 (40)	0.76 ± 0.06 (10)	0.6 ± 0.05 (10)	0.81 ± 0.04 (30)	0.73 ± 0.05 (20)	0.58 ± 0.05 (10)	0.67 ± 0.05 (10)	0.8 ± 0.05 (10)	0.58 ± 0.02 (60)	0.72 ± 0.04 (10)	0.55 ± 0.04 (10)	0.45 ± 0.04 (10)	0.56 ± 0.03 (10)	0.5 ± 0.03 (30)	0.43 ± 0.03 (10)	0.43 ± 0.02 (30)	0.32 ± 0.03 (10)	0.34 ± 0.03 (10)	0.39 ± 0.03 (10)	0.49 ± 0.03 (10)	0.35 ± 0.01 (70)	0.4 ± 0.02 (10)	0.29 ± 0.02 (10)	0.2 ± 0.02 (10)	0.25 ± 0.02 (20)	0.2 ± 0.01 (20)	0.2 ± 0.01 (10)	0.31 ± 0.02 (30)	0.13 ± 0.01 (10)	0.14 ± 0.01 (20)	0.22 ± 0.01 (50)	0.54 ± 0.04 (30)	0.06 ± 0.01 (10)	0.22 ± 0.02 (20)	0.03 ± 0 (10)
0.222222		1.37 ± 0.06 (5)	1.23 ± 0.05 (5)	1.09 ± 0.03 (5)	0.95 ± 0.03 (5)	0.89 ± 0.04 (5)	0.99 ± 0.04 (5)	0.86 ± 0.03 (10)	0.75 ± 0.02 (5)	0.94 ± 0.04 (15)	0.84 ± 0.03 (5)	0.56 ± 0.02 (5)	0.7 ± 0.02 (5)	0.95 ± 0.05 (5)	0.73 ± 0.03 (20)	0.65 ± 0.02 (5)	0.49 ± 0.02 (5)	0.8 ± 0.05 (15)	0.68 ± 0.05 (10)	0.46 ± 0.04 (5)	0.57 ± 0.04 (5)	0.7 ± 0.04 (5)	0.53 ± 0.02 (30)	0.58 ± 0.04 (5)	0.46 ± 0.04 (5)	0.35 ± 0.03 (5)	0.45 ± 0.03 (5)	0.48 ± 0.03 (15)	0.36 ± 0.03 (5)	0.38 ± 0.02 (15)	0.25 ± 0.02 (5)	0.27 ± 0.02 (5)	0.31 ± 0.03 (5)	0.42 ± 0.03 (5)	0.31 ± 0.01 (35)	0.34 ± 0.03 (5)	0.22 ± 0.02 (5)	0.15 ± 0.02 (5)	0.22 ± 0.02 (10)	0.14 ± 0.01 (10)	0.15 ± 0.01 (5)	0.28 ± 0.03 (15)	0.09 ± 0.01 (5)	0.1 ± 0.01 (10)	0.18 ± 0.01 (25)	0.52 ± 0.06 (15)	0.03 ± 0 (5)	0.18 ± 0.02 (10)	0 ± 0 (5)
0.25		1.14 ± 0.07 (15)	0.99 ± 0.06 (15)	0.86 ± 0.05 (15)	0.78 ± 0.05 (15)	0.7 ± 0.05 (15)	0.82 ± 0.05 (15)	0.68 ± 0.03 (30)	0.6 ± 0.04 (15)	0.65 ± 0.03 (45)	0.69 ± 0.04 (15)	0.41 ± 0.03 (15)	0.55 ± 0.03 (15)	0.75 ± 0.04 (15)	0.5 ± 0.02 (60)	0.5 ± 0.03 (15)	0.34 ± 0.02 (15)	0.53 ± 0.02 (45)	0.45 ± 0.02 (30)	0.31 ± 0.02 (15)	0.41 ± 0.02 (15)	0.55 ± 0.03 (15)	0.34 ± 0.01 (90)	0.45 ± 0.02 (15)	0.31 ± 0.01 (15)	0.2 ± 0.01 (15)	0.35 ± 0.01 (15)	0.32 ± 0.02 (45)	0.24 ± 0.01 (15)	0.25 ± 0.01 (45)	0.13 ± 0.01 (15)	0.15 ± 0.01 (15)	0.2 ± 0.01 (15)	0.3 ± 0.01 (15)	0.18 ± 0.01 (105)	0.24 ± 0.01 (15)	0.15 ± 0.01 (15)	0.07 ± 0 (15)	0.16 ± 0.01 (30)	0.08 ± 0.01 (30)	0.11 ± 0.01 (15)	0.12 ± 0.01 (45)	0.04 ± 0 (15)	0.06 ± 0 (30)	0.06 ± 0 (75)	0.31 ± 0.02 (45)	0 ± 0 (15)	0.06 ± 0.01 (30)	0 ± 0 (15)
0.285714		1 ± 0.03 (5)	0.83 ± 0.02 (5)	0.72 ± 0.02 (5)	0.67 ± 0.03 (5)	0.62 ± 0.03 (5)	0.7 ± 0.02 (5)	0.6 ± 0.03 (10)	0.5 ± 0.02 (5)	0.65 ± 0.04 (15)	0.57 ± 0.03 (5)	0.33 ± 0.02 (5)	0.47 ± 0.02 (5)	0.63 ± 0.03 (5)	0.49 ± 0.02 (20)	0.4 ± 0.02 (5)	0.26 ± 0.01 (5)	0.55 ± 0.04 (15)	0.42 ± 0.04 (10)	0.22 ± 0.02 (5)	0.33 ± 0.02 (5)	0.49 ± 0.02 (5)	0.33 ± 0.02 (30)	0.38 ± 0.02 (5)	0.27 ± 0.02 (5)	0.15 ± 0.02 (5)	0.3 ± 0.02 (5)	0.29 ± 0.03 (15)	0.21 ± 0.02 (5)	0.21 ± 0.02 (15)	0.09 ± 0.01 (5)	0.13 ± 0.01 (5)	0.16 ± 0.01 (5)	0.27 ± 0.02 (5)	0.14 ± 0.01 (35)	0.2 ± 0.01 (5)	0.11 ± 0.01 (5)	0.04 ± 0.01 (5)	0.11 ± 0.01 (10)	0.03 ± 0 (10)	0.06 ± 0.01 (5)	0.1 ± 0.01 (15)	0.01 ± 0 (5)	0.01 ± 0 (10)	0.04 ± 0 (25)	0.31 ± 0.03 (15)	0 ± 0 (5)	0.03 ± 0 (10)	0 ± 0 (5)
0.3		1.35 ± 0.07 (5)	1.19 ± 0.06 (5)	1.05 ± 0.04 (5)	0.9 ± 0.04 (5)	0.77 ± 0.04 (5)	0.93 ± 0.05 (5)	0.78 ± 0.03 (10)	0.7 ± 0.02 (5)	0.88 ± 0.05 (15)	0.81 ± 0.04 (5)	0.44 ± 0.02 (5)	0.66 ± 0.03 (5)	0.84 ± 0.05 (5)	0.66 ± 0.03 (20)	0.57 ± 0.02 (5)	0.37 ± 0.02 (5)	0.71 ± 0.05 (15)	0.6 ± 0.05 (10)	0.34 ± 0.03 (5)	0.48 ± 0.04 (5)	0.58 ± 0.04 (5)	0.41 ± 0.02 (30)	0.48 ± 0.04 (5)	0.36 ± 0.04 (5)	0.24 ± 0.03 (5)	0.36 ± 0.03 (5)	0.38 ± 0.03 (15)	0.27 ± 0.03 (5)	0.28 ± 0.02 (15)	0.15 ± 0.02 (5)	0.18 ± 0.02 (5)	0.22 ± 0.02 (5)	0.33 ± 0.03 (5)	0.18 ± 0.01 (35)	0.22 ± 0.02 (5)	0.13 ± 0.02 (5)	0.06 ± 0.01 (5)	0.12 ± 0.01 (10)	0.05 ± 0.01 (10)	0.07 ± 0.01 (5)	0.13 ± 0.01 (15)	0.02 ± 0 (5)	0.02 ± 0 (10)	0.05 ± 0 (25)	0.37 ± 0.04 (15)	0 ± 0 (5)	0.02 ± 0 (10)	0 ± 0 (5)
0.333333		1.09 ± 0.06 (15)	0.93 ± 0.05 (15)	0.8 ± 0.04 (15)	0.71 ± 0.04 (15)	0.61 ± 0.04 (15)	0.76 ± 0.04 (15)	0.61 ± 0.03 (30)	0.54 ± 0.03 (15)	0.6 ± 0.02 (45)	0.62 ± 0.03 (15)	0.32 ± 0.02 (15)	0.49 ± 0.03 (15)	0.67 ± 0.03 (15)	0.43 ± 0.02 (60)	0.43 ± 0.02 (15)	0.25 ± 0.01 (15)	0.48 ± 0.02 (45)	0.38 ± 0.02 (30)	0.21 ± 0.01 (15)	0.32 ± 0.02 (15)	0.44 ± 0.02 (15)	0.26 ± 0.01 (90)	0.35 ± 0.01 (15)	0.22 ± 0.01 (15)	0.11 ± 0.01 (15)	0.25 ± 0.01 (15)	0.26 ± 0.01 (45)	0.16 ± 0.01 (15)	0.18 ± 0.01 (45)	0.06 ± 0 (15)	0.09 ± 0.01 (15)	0.13 ± 0.01 (15)	0.23 ± 0.01 (15)	0.1 ± 0 (105)	0.18 ± 0.01 (15)	0.08 ± 0.01 (15)	0.02 ± 0 (15)	0.11 ± 0.01 (30)	0.03 ± 0 (30)	0.06 ± 0.01 (15)	0.04 ± 0 (45)	0 ± 0 (15)	0.02 ± 0 (30)	0.01 ± 0 (75)	0.21 ± 0.01 (45)	0 ± 0 (15)	0 ± 0 (30)	0 ± 0 (15)
0.375		0.96 ± 0.04 (5)	0.78 ± 0.03 (5)	0.68 ± 0.02 (5)	0.57 ± 0.03 (5)	0.51 ± 0.03 (5)	0.64 ± 0.03 (5)	0.54 ± 0.03 (10)	0.46 ± 0.02 (5)	0.61 ± 0.04 (15)	0.53 ± 0.04 (5)	0.24 ± 0.02 (5)	0.4 ± 0.02 (5)	0.57 ± 0.03 (5)	0.42 ± 0.02 (20)	0.34 ± 0.03 (5)	0.17 ± 0.01 (5)	0.49 ± 0.04 (15)	0.36 ± 0.04 (10)	0.13 ± 0.01 (5)	0.27 ± 0.03 (5)	0.39 ± 0.02 (5)	0.22 ± 0.01 (30)	0.32 ± 0.03 (5)	0.2 ± 0.02 (5)	0.07 ± 0.01 (5)	0.22 ± 0.02 (5)	0.2 ± 0.02 (15)	0.13 ± 0.02 (5)	0.13 ± 0.01 (15)	0.03 ± 0.01 (5)	0.05 ± 0.01 (5)	0.09 ± 0.01 (5)	0.19 ± 0.02 (5)	0.06 ± 0 (35)	0.12 ± 0.01 (5)	0.03 ± 0 (5)	0 ± 0 (5)	0.02 ± 0 (10)	0 ± 0 (10)	0.01 ± 0 (5)	0.02 ± 0 (15)	0 ± 0 (5)	0 ± 0 (10)	0 ± 0 (25)	0.18 ± 0.02 (15)	0 ± 0 (5)	0 ± 0 (10)	0 ± 0 (5)
0.4		1.09 ± 0.07 (10)	0.94 ± 0.06 (10)	0.78 ± 0.05 (10)	0.66 ± 0.04 (10)	0.54 ± 0.04 (10)	0.74 ± 0.05 (10)	0.6 ± 0.03 (20)	0.5 ± 0.03 (10)	0.58 ± 0.03 (30)	0.59 ± 0.04 (10)	0.27 ± 0.02 (10)	0.45 ± 0.03 (10)	0.63 ± 0.04 (10)	0.4 ± 0.02 (40)	0.38 ± 0.03 (10)	0.2 ± 0.02 (10)	0.43 ± 0.03 (30)	0.35 ± 0.03 (20)	0.14 ± 0.01 (10)	0.27 ± 0.02 (10)	0.4 ± 0.02 (10)	0.19 ± 0.01 (60)	0.3 ± 0.02 (10)	0.17 ± 0.01 (10)	0.06 ± 0.01 (10)	0.2 ± 0.01 (10)	0.2 ± 0.01 (30)	0.11 ± 0.01 (10)	0.11 ± 0.01 (30)	0.01 ± 0 (10)	0.04 ± 0 (10)	0.07 ± 0.01 (10)	0.16 ± 0.01 (10)	0.05 ± 0 (70)	0.1 ± 0.01 (10)	0.02 ± 0 (10)	0 ± 0 (10)	0.04 ± 0 (20)	0 ± 0 (20)	0 ± 0 (10)	0.01 ± 0 (30)	0 ± 0 (10)	0 ± 0 (20)	0 ± 0 (50)	0.14 ± 0.01 (30)	0 ± 0 (10)	0 ± 0 (20)	0 ± 0 (10)
0.428571		0.79 ± 0.03 (5)	0.64 ± 0.02 (5)	0.52 ± 0.01 (5)	0.44 ± 0.01 (5)	0.37 ± 0.02 (5)	0.52 ± 0.02 (5)	0.42 ± 0.03 (10)	0.34 ± 0.02 (5)	0.48 ± 0.03 (15)	0.4 ± 0.03 (5)	0.16 ± 0.01 (5)	0.29 ± 0.02 (5)	0.45 ± 0.03 (5)	0.3 ± 0.02 (20)	0.25 ± 0.02 (5)	0.1 ± 0.01 (5)	0.37 ± 0.03 (15)	0.26 ± 0.03 (10)	0.07 ± 0.01 (5)	0.18 ± 0.02 (5)	0.3 ± 0.02 (5)	0.15 ± 0.01 (30)	0.24 ± 0.02 (5)	0.13 ± 0.02 (5)	0.02 ± 0 (5)	0.15 ± 0.02 (5)	0.14 ± 0.02 (15)	0.07 ± 0.01 (5)	0.07 ± 0.01 (15)	0 ± 0 (5)	0.01 ± 0 (5)	0.04 ± 0.01 (5)	0.12 ± 0.02 (5)	0.02 ± 0 (35)	0.07 ± 0.01 (5)	0 ± 0 (5)	0 ± 0 (5)	0 ± 0 (10)	0 ± 0 (10)	0 ± 0 (5)	0 ± 0 (15)	0 ± 0 (5)	0 ± 0 (10)	0 ± 0 (25)	0.09 ± 0.01 (15)	0 ± 0 (5)	0 ± 0 (10)	0 ± 0 (5)
0.444444		0.97 ± 0.05 (5)	0.78 ± 0.04 (5)	0.62 ± 0.03 (5)	0.53 ± 0.03 (5)	0.41 ± 0.03 (5)	0.62 ± 0.04 (5)	0.52 ± 0.04 (10)	0.43 ± 0.03 (5)	0.56 ± 0.04 (15)	0.49 ± 0.04 (5)	0.2 ± 0.02 (5)	0.35 ± 0.03 (5)	0.54 ± 0.04 (5)	0.38 ± 0.02 (20)	0.3 ± 0.03 (5)	0.13 ± 0.01 (5)	0.43 ± 0.04 (15)	0.3 ± 0.04 (10)	0.08 ± 0.01 (5)	0.21 ± 0.03 (5)	0.32 ± 0.03 (5)	0.14 ± 0.01 (30)	0.26 ± 0.03 (5)	0.13 ± 0.02 (5)	0.03 ± 0 (5)	0.15 ± 0.02 (5)	0.13 ± 0.01 (15)	0.06 ± 0.01 (5)	0.06 ± 0.01 (15)	0 ± 0 (5)	0.01 ± 0 (5)	0.03 ± 0.01 (5)	0.1 ± 0.02 (5)	0.01 ± 0 (35)	0.03 ± 0 (5)	0 ± 0 (5)	0 ± 0 (5)	0 ± 0 (10)	0 ± 0 (10)	0 ± 0 (5)	0 ± 0 (15)	0 ± 0 (5)	0 ± 0 (10)	0 ± 0 (25)	0.09 ± 0.01 (15)	0 ± 0 (5)	0 ± 0 (10)	0 ± 0 (5)
0.5		0.8 ± 0.04 (30)	0.66 ± 0.03 (30)	0.53 ± 0.02 (30)	0.41 ± 0.02 (30)	0.31 ± 0.01 (30)	0.52 ± 0.02 (30)	0.37 ± 0.01 (60)	0.32 ± 0.01 (30)	0.38 ± 0.01 (90)	0.37 ± 0.01 (30)	0.14 ± 0.01 (30)	0.27 ± 0.01 (30)	0.42 ± 0.02 (30)	0.23 ± 0.01 (120)	0.22 ± 0.01 (30)	0.09 ± 0 (30)	0.27 ± 0.01 (90)	0.19 ± 0.01 (60)	0.07 ± 0 (30)	0.14 ± 0.01 (30)	0.24 ± 0.01 (30)	0.11 ± 0 (180)	0.2 ± 0.01 (30)	0.12 ± 0.01 (30)	0.06 ± 0 (30)	0.14 ± 0.01 (30)	0.14 ± 0.01 (90)	0.1 ± 0.01 (30)	0.09 ± 0 (90)	0.04 ± 0 (30)	0.07 ± 0.01 (30)	0.09 ± 0.01 (30)	0.14 ± 0.01 (30)	0.04 ± 0 (210)	0.12 ± 0.01 (30)	0.07 ± 0.01 (30)	0.03 ± 0 (30)	0.07 ± 0 (60)	0.03 ± 0 (60)	0.06 ± 0 (30)	0 ± 0 (90)	0.02 ± 0 (30)	0.02 ± 0 (60)	0 ± 0 (150)	0.04 ± 0 (90)	0 ± 0 (30)	0 ± 0 (60)	0 ± 0 (30)
0.555556		0.81 ± 0.06 (5)	0.63 ± 0.04 (5)	0.48 ± 0.03 (5)	0.36 ± 0.03 (5)	0.26 ± 0.02 (5)	0.5 ± 0.04 (5)	0.4 ± 0.04 (10)	0.3 ± 0.04 (5)	0.4 ± 0.04 (15)	0.34 ± 0.04 (5)	0.12 ± 0.02 (5)	0.24 ± 0.04 (5)	0.44 ± 0.05 (5)	0.22 ± 0.02 (20)	0.2 ± 0.03 (5)	0.07 ± 0.01 (5)	0.27 ± 0.03 (15)	0.17 ± 0.02 (10)	0.02 ± 0 (5)	0.07 ± 0.01 (5)	0.16 ± 0.02 (5)	0.03 ± 0 (30)	0.11 ± 0.02 (5)	0.02 ± 0 (5)	0 ± 0 (5)	0.02 ± 0 (5)	0.03 ± 0 (15)	0 ± 0 (5)	0.01 ± 0 (15)	0 ± 0 (5)	0 ± 0 (5)	0 ± 0 (5)	0.01 ± 0 (5)	0 ± 0 (35)	0 ± 0 (5)	0 ± 0 (5)	0 ± 0 (5)	0 ± 0 (10)	0 ± 0 (10)	0 ± 0 (5)	0 ± 0 (15)	0 ± 0 (5)	0 ± 0 (10)	0 ± 0 (25)	0.01 ± 0 (15)	0 ± 0 (5)	0 ± 0 (10)	0 ± 0 (5)
0.571429		0.6 ± 0.03 (5)	0.48 ± 0.03 (5)	0.37 ± 0.02 (5)	0.27 ± 0.01 (5)	0.19 ± 0.01 (5)	0.38 ± 0.03 (5)	0.3 ± 0.03 (10)	0.22 ± 0.02 (5)	0.32 ± 0.03 (15)	0.26 ± 0.03 (5)	0.07 ± 0.01 (5)	0.15 ± 0.02 (5)	0.33 ± 0.03 (5)	0.16 ± 0.01 (20)	0.13 ± 0.02 (5)	0.04 ± 0.01 (5)	0.22 ± 0.02 (15)	0.13 ± 0.02 (10)	0.02 ± 0 (5)	0.05 ± 0.01 (5)	0.15 ± 0.02 (5)	0.04 ± 0 (30)	0.09 ± 0.02 (5)	0.01 ± 0 (5)	0 ± 0 (5)	0.02 ± 0 (5)	0.03 ± 0 (15)	0 ± 0 (5)	0 ± 0 (15)	0 ± 0 (5)	0 ± 0 (5)	0 ± 0 (5)	0.01 ± 0 (5)	0 ± 0 (35)	0 ± 0 (5)	0 ± 0 (5)	0 ± 0 (5)	0 ± 0 (10)	0 ± 0 (10)	0 ± 0 (5)	0 ± 0 (15)	0 ± 0 (5)	0 ± 0 (10)	0 ± 0 (25)	0.01 ± 0 (15)	0 ± 0 (5)	0 ± 0 (10)	0 ± 0 (5)
0.6		0.76 ± 0.05 (10)	0.62 ± 0.04 (10)	0.47 ± 0.03 (10)	0.33 ± 0.02 (10)	0.22 ± 0.02 (10)	0.48 ± 0.03 (10)	0.31 ± 0.02 (20)	0.26 ± 0.02 (10)	0.31 ± 0.02 (30)	0.33 ± 0.03 (10)	0.08 ± 0.01 (10)	0.22 ± 0.02 (10)	0.37 ± 0.03 (10)	0.17 ± 0.01 (40)	0.15 ± 0.02 (10)	0.04 ± 0.01 (10)	0.2 ± 0.01 (30)	0.11 ± 0.01 (20)	0.01 ± 0 (10)	0.04 ± 0.01 (10)	0.15 ± 0.02 (10)	0.03 ± 0 (60)	0.1 ± 0.01 (10)	0.02 ± 0 (10)	0 ± 0 (10)	0.03 ± 0 (10)	0.04 ± 0 (30)	0 ± 0 (10)	0.01 ± 0 (30)	0 ± 0 (10)	0 ± 0 (10)	0 ± 0 (10)	0.02 ± 0 (10)	0 ± 0 (70)	0 ± 0 (10)	0 ± 0 (10)	0 ± 0 (10)	0 ± 0 (20)	0 ± 0 (20)	0 ± 0 (10)	0 ± 0 (30)	0 ± 0 (10)	0 ± 0 (20)	0 ± 0 (50)	0 ± 0 (30)	0 ± 0 (10)	0 ± 0 (20)	0 ± 0 (10)
0.625		0.63 ± 0.05 (5)	0.48 ± 0.04 (5)	0.36 ± 0.03 (5)	0.26 ± 0.02 (5)	0.18 ± 0.02 (5)	0.39 ± 0.04 (5)	0.29 ± 0.03 (10)	0.21 ± 0.03 (5)	0.29 ± 0.03 (15)	0.24 ± 0.03 (5)	0.06 ± 0.01 (5)	0.15 ± 0.02 (5)	0.34 ± 0.05 (5)	0.13 ± 0.01 (20)	0.13 ± 0.02 (5)	0.04 ± 0.01 (5)	0.18 ± 0.02 (15)	0.09 ± 0.01 (10)	0.01 ± 0 (5)	0.02 ± 0.01 (5)	0.11 ± 0.02 (5)	0.01 ± 0 (30)	0.04 ± 0.01 (5)	0 ± 0 (5)	0 ± 0 (5)	0 ± 0 (5)	0.01 ± 0 (15)	0 ± 0 (5)	0 ± 0 (15)	0 ± 0 (5)	0 ± 0 (5)	0 ± 0 (5)	0 ± 0 (5)	0 ± 0 (35)	0 ± 0 (5)	0 ± 0 (5)	0 ± 0 (5)	0 ± 0 (10)	0 ± 0 (10)	0 ± 0 (5)	0 ± 0 (15)	0 ± 0 (5)	0 ± 0 (10)	0 ± 0 (25)	0 ± 0 (15)	0 ± 0 (5)	0 ± 0 (10)	0 ± 0 (5)
0.666667		0.56 ± 0.03 (15)	0.43 ± 0.02 (15)	0.31 ± 0.02 (15)	0.21 ± 0.01 (15)	0.14 ± 0.01 (15)	0.34 ± 0.02 (15)	0.22 ± 0.01 (30)	0.17 ± 0.01 (15)	0.24 ± 0.01 (45)	0.22 ± 0.02 (15)	0.05 ± 0.01 (15)	0.13 ± 0.01 (15)	0.27 ± 0.02 (15)	0.12 ± 0.01 (60)	0.11 ± 0.01 (15)	0.02 ± 0 (15)	0.15 ± 0.01 (45)	0.08 ± 0.01 (30)	0.01 ± 0 (15)	0.05 ± 0.01 (15)	0.15 ± 0.01 (15)	0.03 ± 0 (90)	0.12 ± 0.01 (15)	0.03 ± 0 (15)	0 ± 0 (15)	0.07 ± 0.01 (15)	0.04 ± 0 (45)	0.02 ± 0 (15)	0.02 ± 0 (45)	0 ± 0 (15)	0 ± 0 (15)	0.01 ± 0 (15)	0.06 ± 0.01 (15)	0 ± 0 (105)	0.04 ± 0 (15)	0 ± 0 (15)	0 ± 0 (15)	0 ± 0 (30)	0 ± 0 (30)	0 ± 0 (15)	0 ± 0 (45)	0 ± 0 (15)	0 ± 0 (30)	0 ± 0 (75)	0 ± 0 (45)	0 ± 0 (15)	0 ± 0 (30)	0 ± 0 (15)
0.7		0.66 ± 0.07 (5)	0.5 ± 0.06 (5)	0.37 ± 0.05 (5)	0.27 ± 0.04 (5)	0.17 ± 0.03 (5)	0.41 ± 0.06 (5)	0.26 ± 0.03 (10)	0.22 ± 0.04 (5)	0.27 ± 0.03 (15)	0.27 ± 0.05 (5)	0.06 ± 0.01 (5)	0.17 ± 0.03 (5)	0.37 ± 0.06 (5)	0.11 ± 0.01 (20)	0.12 ± 0.02 (5)	0.02 ± 0 (5)	0.12 ± 0.01 (15)	0.04 ± 0.01 (10)	0 ± 0 (5)	0.01 ± 0 (5)	0.01 ± 0 (5)	0 ± 0 (30)	0 ± 0 (5)	0 ± 0 (5)	0 ± 0 (5)	0 ± 0 (5)	0 ± 0 (15)	0 ± 0 (5)	0 ± 0 (15)	0 ± 0 (5)	0 ± 0 (5)	0 ± 0 (5)	0 ± 0 (5)	0 ± 0 (35)	0 ± 0 (5)	0 ± 0 (5)	0 ± 0 (5)	0 ± 0 (10)	0 ± 0 (10)	0 ± 0 (5)	0 ± 0 (15)	0 ± 0 (5)	0 ± 0 (10)	0 ± 0 (25)	0 ± 0 (15)	0 ± 0 (5)	0 ± 0 (10)	0 ± 0 (5)
0.714286		0.46 ± 0.04 (5)	0.33 ± 0.03 (5)	0.24 ± 0.03 (5)	0.16 ± 0.02 (5)	0.09 ± 0.01 (5)	0.27 ± 0.03 (5)	0.17 ± 0.02 (10)	0.12 ± 0.02 (5)	0.18 ± 0.02 (15)	0.15 ± 0.03 (5)	0.03 ± 0.01 (5)	0.08 ± 0.01 (5)	0.23 ± 0.04 (5)	0.07 ± 0.01 (20)	0.07 ± 0.01 (5)	0.01 ± 0 (5)	0.1 ± 0.01 (15)	0.03 ± 0 (10)	0 ± 0 (5)	0.01 ± 0 (5)	0.05 ± 0.01 (5)	0 ± 0 (30)	0.01 ± 0 (5)	0 ± 0 (5)	0 ± 0 (5)	0 ± 0 (5)	0 ± 0 (15)	0 ± 0 (5)	0 ± 0 (15)	0 ± 0 (5)	0 ± 0 (5)	0 ± 0 (5)	0 ± 0 (5)	0 ± 0 (35)	0 ± 0 (5)	0 ± 0 (5)	0 ± 0 (5)	0 ± 0 (10)	0 ± 0 (10)	0 ± 0 (5)	0 ± 0 (15)	0 ± 0 (5)	0 ± 0 (10)	0 ± 0 (25)	0 ± 0 (15)	0 ± 0 (5)	0 ± 0 (10)	0 ± 0 (5)
0.75		0.47 ± 0.03 (10)	0.34 ± 0.02 (10)	0.23 ± 0.02 (10)	0.15 ± 0.01 (10)	0.08 ± 0.01 (10)	0.28 ± 0.02 (10)	0.16 ± 0.01 (20)	0.12 ± 0.01 (10)	0.18 ± 0.01 (30)	0.16 ± 0.02 (10)	0.02 ± 0 (10)	0.08 ± 0.01 (10)	0.22 ± 0.02 (10)	0.07 ± 0.01 (40)	0.06 ± 0.01 (10)	0.01 ± 0 (10)	0.1 ± 0.01 (30)	0.03 ± 0 (20)	0 ± 0 (10)	0.01 ± 0 (10)	0.09 ± 0.01 (10)	0.01 ± 0 (60)	0.05 ± 0.01 (10)	0 ± 0 (10)	0 ± 0 (10)	0.01 ± 0 (10)	0.01 ± 0 (30)	0 ± 0 (10)	0 ± 0 (30)	0 ± 0 (10)	0 ± 0 (10)	0 ± 0 (10)	0.01 ± 0 (10)	0 ± 0 (70)	0 ± 0 (10)	0 ± 0 (10)	0 ± 0 (10)	0 ± 0 (20)	0 ± 0 (20)	0 ± 0 (10)	0 ± 0 (30)	0 ± 0 (10)	0 ± 0 (20)	0 ± 0 (50)	0 ± 0 (30)	0 ± 0 (10)	0 ± 0 (20)	0 ± 0 (10)
0.777778		0.54 ± 0.06 (5)	0.4 ± 0.05 (5)	0.28 ± 0.04 (5)	0.19 ± 0.03 (5)	0.1 ± 0.02 (5)	0.32 ± 0.05 (5)	0.16 ± 0.02 (10)	0.14 ± 0.03 (5)	0.18 ± 0.02 (15)	0.19 ± 0.04 (5)	0.02 ± 0 (5)	0.1 ± 0.02 (5)	0.29 ± 0.05 (5)	0.05 ± 0.01 (20)	0.06 ± 0.01 (5)	0.01 ± 0 (5)	0.05 ± 0.01 (15)	0.01 ± 0 (10)	0 ± 0 (5)	0 ± 0 (5)	0 ± 0 (5)	0 ± 0 (30)	0 ± 0 (5)	0 ± 0 (5)	0 ± 0 (5)	0 ± 0 (5)	0 ± 0 (15)	0 ± 0 (5)	0 ± 0 (15)	0 ± 0 (5)	0 ± 0 (5)	0 ± 0 (5)	0 ± 0 (5)	0 ± 0 (35)	0 ± 0 (5)	0 ± 0 (5)	0 ± 0 (5)	0 ± 0 (10)	0 ± 0 (10)	0 ± 0 (5)	0 ± 0 (15)	0 ± 0 (5)	0 ± 0 (10)	0 ± 0 (25)	0 ± 0 (15)	0 ± 0 (5)	0 ± 0 (10)	0 ± 0 (5)
0.8		0.66 ± 0.06 (10)	0.4 ± 0.04 (10)	0.24 ± 0.03 (10)	0.14 ± 0.02 (10)	0.07 ± 0.01 (10)	0.28 ± 0.03 (10)	0.13 ± 0.01 (20)	0.1 ± 0.01 (10)	0.15 ± 0.01 (30)	0.14 ± 0.02 (10)	0.01 ± 0 (10)	0.06 ± 0.01 (10)	0.2 ± 0.03 (10)	0.04 ± 0 (40)	0.04 ± 0.01 (10)	0 ± 0 (10)	0.05 ± 0 (30)	0.01 ± 0 (20)	0 ± 0 (10)	0 ± 0 (10)	0.04 ± 0.01 (10)	0 ± 0 (60)	0.01 ± 0 (10)	0 ± 0 (10)	0 ± 0 (10)	0 ± 0 (10)	0 ± 0 (30)	0 ± 0 (10)	0 ± 0 (30)	0 ± 0 (10)	0 ± 0 (10)	0 ± 0 (10)	0 ± 0 (10)	0 ± 0 (70)	0 ± 0 (10)	0 ± 0 (10)	0 ± 0 (10)	0 ± 0 (20)	0 ± 0 (20)	0 ± 0 (10)	0 ± 0 (30)	0 ± 0 (10)	0 ± 0 (20)	0 ± 0 (50)	0 ± 0 (30)	0 ± 0 (10)	0 ± 0 (20)	0 ± 0 (10)
0.833333		0.31 ± 0.03 (5)	0.22 ± 0.03 (5)	0.14 ± 0.02 (5)	0.07 ± 0.01 (5)	0.03 ± 0.01 (5)	0.17 ± 0.03 (5)	0.08 ± 0.01 (10)	0.05 ± 0.01 (5)	0.09 ± 0.01 (15)	0.07 ± 0.01 (5)	0.01 ± 0 (5)	0.02 ± 0 (5)	0.13 ± 0.02 (5)	0.02 ± 0 (20)	0.03 ± 0.01 (5)	0 ± 0 (5)	0.03 ± 0 (15)	0.01 ± 0 (10)	0 ± 0 (5)	0 ± 0 (5)	0 ± 0 (5)	0 ± 0 (30)	0.01 ± 0 (5)	0 ± 0 (5)	0 ± 0 (5)	0 ± 0 (5)	0 ± 0 (15)	0 ± 0 (5)	0 ± 0 (15)	0 ± 0 (5)	0 ± 0 (5)	0 ± 0 (5)	0 ± 0 (5)	0 ± 0 (35)	0 ± 0 (5)	0 ± 0 (5)	0 ± 0 (5)	0 ± 0 (10)	0 ± 0 (10)	0 ± 0 (5)	0 ± 0 (15)	0 ± 0 (5)	0 ± 0 (10)	0 ± 0 (25)	0 ± 0 (15)	0 ± 0 (5)	0 ± 0 (10)	0 ± 0 (5)
0.857143		0.35 ± 0.05 (5)	0.25 ± 0.04 (5)	0.16 ± 0.03 (5)	0.09 ± 0.02 (5)	0.04 ± 0.01 (5)	0.19 ± 0.03 (5)	0.07 ± 0.01 (10)	0.06 ± 0.01 (5)	0.08 ± 0.01 (15)	0.09 ± 0.02 (5)	0.01 ± 0 (5)	0.03 ± 0.01 (5)	0.16 ± 0.03 (5)	0.03 ± 0 (20)	0.03 ± 0.01 (5)	0 ± 0 (5)	0.03 ± 0.01 (15)	0 ± 0 (10)	0 ± 0 (5)	0 ± 0 (5)	0.01 ± 0 (5)	0 ± 0 (30)	0 ± 0 (5)	0 ± 0 (5)	0 ± 0 (5)	0 ± 0 (5)	0 ± 0 (15)	0 ± 0 (5)	0 ± 0 (15)	0 ± 0 (5)	0 ± 0 (5)	0 ± 0 (5)	0 ± 0 (5)	0 ± 0 (35)	0 ± 0 (5)	0 ± 0 (5)	0 ± 0 (5)	0 ± 0 (10)	0 ± 0 (10)	0 ± 0 (5)	0 ± 0 (15)	0 ± 0 (5)	0 ± 0 (10)	0 ± 0 (25)	0 ± 0 (15)	0 ± 0 (5)	0 ± 0 (10)	0 ± 0 (5)
0.875		0.42 ± 0.06 (5)	0.29 ± 0.05 (5)	0.19 ± 0.03 (5)	0.1 ± 0.02 (5)	0.04 ± 0.01 (5)	0.22 ± 0.04 (5)	0.08 ± 0.01 (10)	0.07 ± 0.01 (5)	0.09 ± 0.01 (15)	0.11 ± 0.02 (5)	0.01 ± 0 (5)	0.04 ± 0.01 (5)	0.19 ± 0.04 (5)	0.03 ± 0 (20)	0.02 ± 0 (5)	0 ± 0 (5)	0.02 ± 0 (15)	0 ± 0 (10)	0 ± 0 (5)	0 ± 0 (5)	0 ± 0 (5)	0 ± 0 (30)	0 ± 0 (5)	0 ± 0 (5)	0 ± 0 (5)	0 ± 0 (5)	0 ± 0 (15)	0 ± 0 (5)	0 ± 0 (15)	0 ± 0 (5)	0 ± 0 (5)	0 ± 0 (5)	0 ± 0 (5)	0 ± 0 (35)	0 ± 0 (5)	0 ± 0 (5)	0 ± 0 (5)	0 ± 0 (10)	0 ± 0 (10)	0 ± 0 (5)	0 ± 0 (15)	0 ± 0 (5)	0 ± 0 (10)	0 ± 0 (25)	0 ± 0 (15)	0 ± 0 (5)	0 ± 0 (10)	0 ± 0 (5)
0.888889		0.58 ± 0.07 (5)	0.34 ± 0.06 (5)	0.21 ± 0.04 (5)	0.11 ± 0.02 (5)	0.04 ± 0.01 (5)	0.25 ± 0.05 (5)	0.08 ± 0.02 (10)	0.07 ± 0.01 (5)	0.1 ± 0.01 (15)	0.12 ± 0.02 (5)	0 ± 0 (5)	0.04 ± 0.01 (5)	0.21 ± 0.04 (5)	0.02 ± 0 (20)	0.01 ± 0 (5)	0 ± 0 (5)	0 ± 0 (15)	0 ± 0 (10)	0 ± 0 (5)	0 ± 0 (5)	0 ± 0 (5)	0 ± 0 (30)	0 ± 0 (5)	0 ± 0 (5)	0 ± 0 (5)	0 ± 0 (5)	0 ± 0 (15)	0 ± 0 (5)	0 ± 0 (15)	0 ± 0 (5)	0 ± 0 (5)	0 ± 0 (5)	0 ± 0 (5)	0 ± 0 (35)	0 ± 0 (5)	0 ± 0 (5)	0 ± 0 (5)	0 ± 0 (10)	0 ± 0 (10)	0 ± 0 (5)	0 ± 0 (15)	0 ± 0 (5)	0 ± 0 (10)	0 ± 0 (25)	0 ± 0 (15)	0 ± 0 (5)	0 ± 0 (10)	0 ± 0 (5)
0.9		0.7 ± 0.07 (5)	0.48 ± 0.09 (5)	0.24 ± 0.05 (5)	0.11 ± 0.02 (5)	0.03 ± 0.01 (5)	0.27 ± 0.05 (5)	0.08 ± 0.02 (10)	0.07 ± 0.01 (5)	0.12 ± 0.02 (15)	0.12 ± 0.02 (5)	0 ± 0 (5)	0.03 ± 0.01 (5)	0.21 ± 0.04 (5)	0.02 ± 0 (20)	0.01 ± 0 (5)	0 ± 0 (5)	0 ± 0 (15)	0 ± 0 (10)	0 ± 0 (5)	0 ± 0 (5)	0 ± 0 (5)	0 ± 0 (30)	0 ± 0 (5)	0 ± 0 (5)	0 ± 0 (5)	0 ± 0 (5)	0 ± 0 (15)	0 ± 0 (5)	0 ± 0 (15)	0 ± 0 (5)	0 ± 0 (5)	0 ± 0 (5)	0 ± 0 (5)	0 ± 0 (35)	0 ± 0 (5)	0 ± 0 (5)	0 ± 0 (5)	0 ± 0 (10)	0 ± 0 (10)	0 ± 0 (5)	0 ± 0 (15)	0 ± 0 (5)	0 ± 0 (10)	0 ± 0 (25)	0 ± 0 (15)	0 ± 0 (5)	0 ± 0 (10)	0 ± 0 (5)
1		0.36 ± 0.02 (45)	0.18 ± 0.01 (45)	0.1 ± 0.01 (45)	0.07 ± 0 (45)	0.04 ± 0 (45)	0.13 ± 0.01 (45)	0.07 ± 0 (90)	0.07 ± 0 (45)	0.08 ± 0 (135)	0.08 ± 0.01 (45)	0.02 ± 0 (45)	0.06 ± 0 (45)	0.11 ± 0.01 (45)	0.04 ± 0 (180)	0.05 ± 0 (45)	0.01 ± 0 (45)	0.04 ± 0 (135)	0.03 ± 0 (90)	0.01 ± 0 (45)	0.03 ± 0 (45)	0.07 ± 0 (45)	0.01 ± 0 (270)	0.06 ± 0 (45)	0.02 ± 0 (45)	0 ± 0 (45)	0.03 ± 0 (45)	0.02 ± 0 (135)	0.02 ± 0 (45)	0.01 ± 0 (135)	0 ± 0 (45)	0.01 ± 0 (45)	0.02 ± 0 (45)	0.03 ± 0 (45)	0 ± 0 (315)	0.02 ± 0 (45)	0.01 ± 0 (45)	0 ± 0 (45)	0.01 ± 0 (90)	0 ± 0 (90)	0 ± 0 (45)	0 ± 0 (135)	0 ± 0 (45)	0 ± 0 (90)	0 ± 0 (225)	0 ± 0 (135)	0 ± 0 (45)	0 ± 0 (90)	0 ± 0 (45)
1.125		0.47 ± 0.09 (5)	0.23 ± 0.05 (5)	0 ± 0 (5)	0 ± 0 (5)	0 ± 0 (5)	0.06 ± 0.01 (5)	0 ± 0 (10)	0 ± 0 (5)	0.01 ± 0 (15)	0 ± 0 (5)	0 ± 0 (5)	0 ± 0 (5)	0.02 ± 0 (5)	0 ± 0 (20)	0 ± 0 (5)	0 ± 0 (5)	0 ± 0 (15)	0 ± 0 (10)	0 ± 0 (5)	0 ± 0 (5)	0 ± 0 (5)	0 ± 0 (30)	0 ± 0 (5)	0 ± 0 (5)	0 ± 0 (5)	0 ± 0 (5)	0 ± 0 (15)	0 ± 0 (5)	0 ± 0 (15)	0 ± 0 (5)	0 ± 0 (5)	0 ± 0 (5)	0 ± 0 (5)	0 ± 0 (35)	0 ± 0 (5)	0 ± 0 (5)	0 ± 0 (5)	0 ± 0 (10)	0 ± 0 (10)	0 ± 0 (5)	0 ± 0 (15)	0 ± 0 (5)	0 ± 0 (10)	0 ± 0 (25)	0 ± 0 (15)	0 ± 0 (5)	0 ± 0 (10)	0 ± 0 (5)
1.14286		0.31 ± 0.06 (5)	0.08 ± 0.02 (5)	0.01 ± 0 (5)	0 ± 0 (5)	0 ± 0 (5)	0.04 ± 0.01 (5)	0 ± 0 (10)	0 ± 0 (5)	0 ± 0 (15)	0 ± 0 (5)	0 ± 0 (5)	0 ± 0 (5)	0.02 ± 0 (5)	0 ± 0 (20)	0 ± 0 (5)	0 ± 0 (5)	0 ± 0 (15)	0 ± 0 (10)	0 ± 0 (5)	0 ± 0 (5)	0 ± 0 (5)	0 ± 0 (30)	0 ± 0 (5)	0 ± 0 (5)	0 ± 0 (5)	0 ± 0 (5)	0 ± 0 (15)	0 ± 0 (5)	0 ± 0 (15)	0 ± 0 (5)	0 ± 0 (5)	0 ± 0 (5)	0 ± 0 (5)	0 ± 0 (35)	0 ± 0 (5)	0 ± 0 (5)	0 ± 0 (5)	0 ± 0 (10)	0 ± 0 (10)	0 ± 0 (5)	0 ± 0 (15)	0 ± 0 (5)	0 ± 0 (10)	0 ± 0 (25)	0 ± 0 (15)	0 ± 0 (5)	0 ± 0 (10)	0 ± 0 (5)
1.16667		0.15 ± 0.03 (5)	0.05 ± 0.01 (5)	0.01 ± 0 (5)	0 ± 0 (5)	0 ± 0 (5)	0.03 ± 0.01 (5)	0 ± 0 (10)	0 ± 0 (5)	0 ± 0 (15)	0 ± 0 (5)	0 ± 0 (5)	0 ± 0 (5)	0.01 ± 0 (5)	0 ± 0 (20)	0 ± 0 (5)	0 ± 0 (5)	0 ± 0 (15)	0 ± 0 (10)	0 ± 0 (5)	0 ± 0 (5)	0 ± 0 (5)	0 ± 0 (30)	0 ± 0 (5)	0 ± 0 (5)	0 ± 0 (5)	0 ± 0 (5)	0 ± 0 (15)	0 ± 0 (5)	0 ± 0 (15)	0 ± 0 (5)	0 ± 0 (5)	0 ± 0 (5)	0 ± 0 (5)	0 ± 0 (35)	0 ± 0 (5)	0 ± 0 (5)	0 ± 0 (5)	0 ± 0 (10)	0 ± 0 (10)	0 ± 0 (5)	0 ± 0 (15)	0 ± 0 (5)	0 ± 0 (10)	0 ± 0 (25)	0 ± 0 (15)	0 ± 0 (5)	0 ± 0 (10)	0 ± 0 (5)
1.2		0.12 ± 0.02 (5)	0.04 ± 0.01 (5)	0.01 ± 0 (5)	0 ± 0 (5)	0 ± 0 (5)	0.02 ± 0 (5)	0 ± 0 (10)	0 ± 0 (5)	0 ± 0 (15)	0 ± 0 (5)	0 ± 0 (5)	0 ± 0 (5)	0.01 ± 0 (5)	0 ± 0 (20)	0 ± 0 (5)	0 ± 0 (5)	0 ± 0 (15)	0 ± 0 (10)	0 ± 0 (5)	0 ± 0 (5)	0 ± 0 (5)	0 ± 0 (30)	0 ± 0 (5)	0 ± 0 (5)	0 ± 0 (5)	0 ± 0 (5)	0 ± 0 (15)	0 ± 0 (5)	0 ± 0 (15)	0 ± 0 (5)	0 ± 0 (5)	0 ± 0 (5)	0 ± 0 (5)	0 ± 0 (35)	0 ± 0 (5)	0 ± 0 (5)	0 ± 0 (5)	0 ± 0 (10)	0 ± 0 (10)	0 ± 0 (5)	0 ± 0 (15)	0 ± 0 (5)	0 ± 0 (10)	0 ± 0 (25)	0 ± 0 (15)	0 ± 0 (5)	0 ± 0 (10)	0 ± 0 (5)
1.25		0.1 ± 0.02 (5)	0.04 ± 0.01 (5)	0.01 ± 0 (5)	0 ± 0 (5)	0 ± 0 (5)	0.02 ± 0 (5)	0 ± 0 (10)	0 ± 0 (5)	0 ± 0 (15)	0 ± 0 (5)	0 ± 0 (5)	0 ± 0 (5)	0.01 ± 0 (5)	0 ± 0 (20)	0 ± 0 (5)	0 ± 0 (5)	0 ± 0 (15)	0 ± 0 (10)	0 ± 0 (5)	0 ± 0 (5)	0 ± 0 (5)	0 ± 0 (30)	0 ± 0 (5)	0 ± 0 (5)	0 ± 0 (5)	0 ± 0 (5)	0 ± 0 (15)	0 ± 0 (5)	0 ± 0 (15)	0 ± 0 (5)	0 ± 0 (5)	0 ± 0 (5)	0 ± 0 (5)	0 ± 0 (35)	0 ± 0 (5)	0 ± 0 (5)	0 ± 0 (5)	0 ± 0 (10)	0 ± 0 (10)	0 ± 0 (5)	0 ± 0 (15)	0 ± 0 (5)	0 ± 0 (10)	0 ± 0 (25)	0 ± 0 (15)	0 ± 0 (5)	0 ± 0 (10)	0 ± 0 (5)
1.28571		0.32 ± 0.06 (5)	0 ± 0 (5)	0 ± 0 (5)	0 ± 0 (5)	0 ± 0 (5)	0 ± 0 (5)	0 ± 0 (10)	0 ± 0 (5)	0 ± 0 (15)	0 ± 0 (5)	0 ± 0 (5)	0 ± 0 (5)	0 ± 0 (5)	0 ± 0 (20)	0 ± 0 (5)	0 ± 0 (5)	0 ± 0 (15)	0 ± 0 (10)	0 ± 0 (5)	0 ± 0 (5)	0 ± 0 (5)	0 ± 0 (30)	0 ± 0 (5)	0 ± 0 (5)	0 ± 0 (5)	0 ± 0 (5)	0 ± 0 (15)	0 ± 0 (5)	0 ± 0 (15)	0 ± 0 (5)	0 ± 0 (5)	0 ± 0 (5)	0 ± 0 (5)	0 ± 0 (35)	0 ± 0 (5)	0 ± 0 (5)	0 ± 0 (5)	0 ± 0 (10)	0 ± 0 (10)	0 ± 0 (5)	0 ± 0 (15)	0 ± 0 (5)	0 ± 0 (10)	0 ± 0 (25)	0 ± 0 (15)	0 ± 0 (5)	0 ± 0 (10)	0 ± 0 (5)
1.33333		0.08 ± 0.01 (10)	0.03 ± 0 (10)	0.01 ± 0 (10)	0 ± 0 (10)	0 ± 0 (10)	0.02 ± 0 (10)	0 ± 0 (20)	0 ± 0 (10)	0 ± 0 (30)	0 ± 0 (10)	0 ± 0 (10)	0 ± 0 (10)	0.01 ± 0 (10)	0 ± 0 (40)	0 ± 0 (10)	0 ± 0 (10)	0 ± 0 (30)	0 ± 0 (20)	0 ± 0 (10)	0 ± 0 (10)	0 ± 0 (10)	0 ± 0 (60)	0 ± 0 (10)	0 ± 0 (10)	0 ± 0 (10)	0 ± 0 (10)	0 ± 0 (30)	0 ± 0 (10)	0 ± 0 (30)	0 ± 0 (10)	0 ± 0 (10)	0 ± 0 (10)	0 ± 0 (10)	0 ± 0 (70)	0 ± 0 (10)	0 ± 0 (10)	0 ± 0 (10)	0 ± 0 (20)	0 ± 0 (20)	0 ± 0 (10)	0 ± 0 (30)	0 ± 0 (10)	0 ± 0 (20)	0 ± 0 (50)	0 ± 0 (30)	0 ± 0 (10)	0 ± 0 (20)	0 ± 0 (10)
1.4		0.01 ± 0 (5)	0 ± 0 (5)	0 ± 0 (5)	0 ± 0 (5)	0 ± 0 (5)	0 ± 0 (5)	0 ± 0 (10)	0 ± 0 (5)	0 ± 0 (15)	0 ± 0 (5)	0 ± 0 (5)	0 ± 0 (5)	0 ± 0 (5)	0 ± 0 (20)	0 ± 0 (5)	0 ± 0 (5)	0 ± 0 (15)	0 ± 0 (10)	0 ± 0 (5)	0 ± 0 (5)	0 ± 0 (5)	0 ± 0 (30)	0 ± 0 (5)	0 ± 0 (5)	0 ± 0 (5)	0 ± 0 (5)	0 ± 0 (15)	0 ± 0 (5)	0 ± 0 (15)	0 ± 0 (5)	0 ± 0 (5)	0 ± 0 (5)	0 ± 0 (5)	0 ± 0 (35)	0 ± 0 (5)	0 ± 0 (5)	0 ± 0 (5)	0 ± 0 (10)	0 ± 0 (10)	0 ± 0 (5)	0 ± 0 (15)	0 ± 0 (5)	0 ± 0 (10)	0 ± 0 (25)	0 ± 0 (15)	0 ± 0 (5)	0 ± 0 (10)	0 ± 0 (5)
1.5		0.06 ± 0.01 (15)	0.02 ± 0 (15)	0.01 ± 0 (15)	0 ± 0 (15)	0 ± 0 (15)	0.02 ± 0 (15)	0.01 ± 0 (30)	0 ± 0 (15)	0.01 ± 0 (45)	0 ± 0 (15)	0 ± 0 (15)	0 ± 0 (15)	0.01 ± 0 (15)	0 ± 0 (60)	0 ± 0 (15)	0 ± 0 (15)	0 ± 0 (45)	0 ± 0 (30)	0 ± 0 (15)	0 ± 0 (15)	0 ± 0 (15)	0 ± 0 (90)	0 ± 0 (15)	0 ± 0 (15)	0 ± 0 (15)	0 ± 0 (15)	0 ± 0 (45)	0 ± 0 (15)	0 ± 0 (45)	0 ± 0 (15)	0 ± 0 (15)	0 ± 0 (15)	0 ± 0 (15)	0 ± 0 (105)	0 ± 0 (15)	0 ± 0 (15)	0 ± 0 (15)	0 ± 0 (30)	0 ± 0 (30)	0 ± 0 (15)	0 ± 0 (45)	0 ± 0 (15)	0 ± 0 (30)	0 ± 0 (75)	0 ± 0 (45)	0 ± 0 (15)	0 ± 0 (30)	0 ± 0 (15)
1.6		0 ± 0 (5)	0 ± 0 (5)	0 ± 0 (5)	0 ± 0 (5)	0 ± 0 (5)	0 ± 0 (5)	0 ± 0 (10)	0 ± 0 (5)	0 ± 0 (15)	0 ± 0 (5)	0 ± 0 (5)	0 ± 0 (5)	0 ± 0 (5)	0 ± 0 (20)	0 ± 0 (5)	0 ± 0 (5)	0 ± 0 (15)	0 ± 0 (10)	0 ± 0 (5)	0 ± 0 (5)	0 ± 0 (5)	0 ± 0 (30)	0 ± 0 (5)	0 ± 0 (5)	0 ± 0 (5)	0 ± 0 (5)	0 ± 0 (15)	0 ± 0 (5)	0 ± 0 (15)	0 ± 0 (5)	0 ± 0 (5)	0 ± 0 (5)	0 ± 0 (5)	0 ± 0 (35)	0 ± 0 (5)	0 ± 0 (5)	0 ± 0 (5)	0 ± 0 (10)	0 ± 0 (10)	0 ± 0 (5)	0 ± 0 (15)	0 ± 0 (5)	0 ± 0 (10)	0 ± 0 (25)	0 ± 0 (15)	0 ± 0 (5)	0 ± 0 (10)	0 ± 0 (5)
1.66667		0.01 ± 0 (5)	0 ± 0 (5)	0 ± 0 (5)	0 ± 0 (5)	0 ± 0 (5)	0 ± 0 (5)	0 ± 0 (10)	0 ± 0 (5)	0 ± 0 (15)	0 ± 0 (5)	0 ± 0 (5)	0 ± 0 (5)	0 ± 0 (5)	0 ± 0 (20)	0 ± 0 (5)	0 ± 0 (5)	0 ± 0 (15)	0 ± 0 (10)	0 ± 0 (5)	0 ± 0 (5)	0 ± 0 (5)	0 ± 0 (30)	0 ± 0 (5)	0 ± 0 (5)	0 ± 0 (5)	0 ± 0 (5)	0 ± 0 (15)	0 ± 0 (5)	0 ± 0 (15)	0 ± 0 (5)	0 ± 0 (5)	0 ± 0 (5)	0 ± 0 (5)	0 ± 0 (35)	0 ± 0 (5)	0 ± 0 (5)	0 ± 0 (5)	0 ± 0 (10)	0 ± 0 (10)	0 ± 0 (5)	0 ± 0 (15)	0 ± 0 (5)	0 ± 0 (10)	0 ± 0 (25)	0 ± 0 (15)	0 ± 0 (5)	0 ± 0 (10)	0 ± 0 (5)
1.75		0 ± 0 (5)	0 ± 0 (5)	0 ± 0 (5)	0 ± 0 (5)	0 ± 0 (5)	0 ± 0 (5)	0 ± 0 (10)	0 ± 0 (5)	0 ± 0 (15)	0 ± 0 (5)	0 ± 0 (5)	0 ± 0 (5)	0 ± 0 (5)	0 ± 0 (20)	0 ± 0 (5)	0 ± 0 (5)	0 ± 0 (15)	0 ± 0 (10)	0 ± 0 (5)	0 ± 0 (5)	0 ± 0 (5)	0 ± 0 (30)	0 ± 0 (5)	0 ± 0 (5)	0 ± 0 (5)	0 ± 0 (5)	0 ± 0 (15)	0 ± 0 (5)	0 ± 0 (15)	0 ± 0 (5)	0 ± 0 (5)	0 ± 0 (5)	0 ± 0 (5)	0 ± 0 (35)	0 ± 0 (5)	0 ± 0 (5)	0 ± 0 (5)	0 ± 0 (10)	0 ± 0 (10)	0 ± 0 (5)	0 ± 0 (15)	0 ± 0 (5)	0 ± 0 (10)	0 ± 0 (25)	0 ± 0 (15)	0 ± 0 (5)	0 ± 0 (10)	0 ± 0 (5)
1.8		0 ± 0 (5)	0 ± 0 (5)	0 ± 0 (5)	0 ± 0 (5)	0 ± 0 (5)	0 ± 0 (5)	0 ± 0 (10)	0 ± 0 (5)	0 ± 0 (15)	0 ± 0 (5)	0 ± 0 (5)	0 ± 0 (5)	0 ± 0 (5)	0 ± 0 (20)	0 ± 0 (5)	0 ± 0 (5)	0 ± 0 (15)	0 ± 0 (10)	0 ± 0 (5)	0 ± 0 (5)	0 ± 0 (5)	0 ± 0 (30)	0 ± 0 (5)	0 ± 0 (5)	0 ± 0 (5)	0 ± 0 (5)	0 ± 0 (15)	0 ± 0 (5)	0 ± 0 (15)	0 ± 0 (5)	0 ± 0 (5)	0 ± 0 (5)	0 ± 0 (5)	0 ± 0 (35)	0 ± 0 (5)	0 ± 0 (5)	0 ± 0 (5)	0 ± 0 (10)	0 ± 0 (10)	0 ± 0 (5)	0 ± 0 (15)	0 ± 0 (5)	0 ± 0 (10)	0 ± 0 (25)	0 ± 0 (15)	0 ± 0 (5)	0 ± 0 (10)	0 ± 0 (5)
2		0.01 ± 0 (20)	0 ± 0 (20)	0 ± 0 (20)	0 ± 0 (20)	0 ± 0 (20)	0 ± 0 (20)	0 ± 0 (40)	0 ± 0 (20)	0 ± 0 (60)	0 ± 0 (20)	0 ± 0 (20)	0 ± 0 (20)	0 ± 0 (20)	0 ± 0 (80)	0 ± 0 (20)	0 ± 0 (20)	0 ± 0 (60)	0 ± 0 (40)	0 ± 0 (20)	0 ± 0 (20)	0 ± 0 (20)	0 ± 0 (120)	0 ± 0 (20)	0 ± 0 (20)	0 ± 0 (20)	0 ± 0 (20)	0 ± 0 (60)	0 ± 0 (20)	0 ± 0 (60)	0 ± 0 (20)	0 ± 0 (20)	0 ± 0 (20)	0 ± 0 (20)	0 ± 0 (140)	0 ± 0 (20)	0 ± 0 (20)	0 ± 0 (20)	0 ± 0 (40)	0 ± 0 (40)	0 ± 0 (20)	0 ± 0 (60)	0 ± 0 (20)	0 ± 0 (40)	0 ± 0 (100)	0 ± 0 (60)	0 ± 0 (20)	0 ± 0 (40)	0 ± 0 (20)
2.25		0 ± 0 (5)	0 ± 0 (5)	0 ± 0 (5)	0 ± 0 (5)	0 ± 0 (5)	0 ± 0 (5)	0 ± 0 (10)	0 ± 0 (5)	0 ± 0 (15)	0 ± 0 (5)	0 ± 0 (5)	0 ± 0 (5)	0 ± 0 (5)	0 ± 0 (20)	0 ± 0 (5)	0 ± 0 (5)	0 ± 0 (15)	0 ± 0 (10)	0 ± 0 (5)	0 ± 0 (5)	0 ± 0 (5)	0 ± 0 (30)	0 ± 0 (5)	0 ± 0 (5)	0 ± 0 (5)	0 ± 0 (5)	0 ± 0 (15)	0 ± 0 (5)	0 ± 0 (15)	0 ± 0 (5)	0 ± 0 (5)	0 ± 0 (5)	0 ± 0 (5)	0 ± 0 (35)	0 ± 0 (5)	0 ± 0 (5)	0 ± 0 (5)	0 ± 0 (10)	0 ± 0 (10)	0 ± 0 (5)	0 ± 0 (15)	0 ± 0 (5)	0 ± 0 (10)	0 ± 0 (25)	0 ± 0 (15)	0 ± 0 (5)	0 ± 0 (10)	0 ± 0 (5)
2.33333		0 ± 0 (5)	0 ± 0 (5)	0 ± 0 (5)	0 ± 0 (5)	0 ± 0 (5)	0 ± 0 (5)	0 ± 0 (10)	0 ± 0 (5)	0 ± 0 (15)	0 ± 0 (5)	0 ± 0 (5)	0 ± 0 (5)	0 ± 0 (5)	0 ± 0 (20)	0 ± 0 (5)	0 ± 0 (5)	0 ± 0 (15)	0 ± 0 (10)	0 ± 0 (5)	0 ± 0 (5)	0 ± 0 (5)	0 ± 0 (30)	0 ± 0 (5)	0 ± 0 (5)	0 ± 0 (5)	0 ± 0 (5)	0 ± 0 (15)	0 ± 0 (5)	0 ± 0 (15)	0 ± 0 (5)	0 ± 0 (5)	0 ± 0 (5)	0 ± 0 (5)	0 ± 0 (35)	0 ± 0 (5)	0 ± 0 (5)	0 ± 0 (5)	0 ± 0 (10)	0 ± 0 (10)	0 ± 0 (5)	0 ± 0 (15)	0 ± 0 (5)	0 ± 0 (10)	0 ± 0 (25)	0 ± 0 (15)	0 ± 0 (5)	0 ± 0 (10)	0 ± 0 (5)
2.5		0 ± 0 (5)	0 ± 0 (5)	0 ± 0 (5)	0 ± 0 (5)	0 ± 0 (5)	0 ± 0 (5)	0 ± 0 (10)	0 ± 0 (5)	0 ± 0 (15)	0 ± 0 (5)	0 ± 0 (5)	0 ± 0 (5)	0 ± 0 (5)	0 ± 0 (20)	0 ± 0 (5)	0 ± 0 (5)	0 ± 0 (15)	0 ± 0 (10)	0 ± 0 (5)	0 ± 0 (5)	0 ± 0 (5)	0 ± 0 (30)	0 ± 0 (5)	0 ± 0 (5)	0 ± 0 (5)	0 ± 0 (5)	0 ± 0 (15)	0 ± 0 (5)	0 ± 0 (15)	0 ± 0 (5)	0 ± 0 (5)	0 ± 0 (5)	0 ± 0 (5)	0 ± 0 (35)	0 ± 0 (5)	0 ± 0 (5)	0 ± 0 (5)	0 ± 0 (10)	0 ± 0 (10)	0 ± 0 (5)	0 ± 0 (15)	0 ± 0 (5)	0 ± 0 (10)	0 ± 0 (25)	0 ± 0 (15)	0 ± 0 (5)	0 ± 0 (10)	0 ± 0 (5)
2.66667		0 ± 0 (5)	0 ± 0 (5)	0 ± 0 (5)	0 ± 0 (5)	0 ± 0 (5)	0 ± 0 (5)	0 ± 0 (10)	0 ± 0 (5)	0 ± 0 (15)	0 ± 0 (5)	0 ± 0 (5)	0 ± 0 (5)	0 ± 0 (5)	0 ± 0 (20)	0 ± 0 (5)	0 ± 0 (5)	0 ± 0 (15)	0 ± 0 (10)	0 ± 0 (5)	0 ± 0 (5)	0 ± 0 (5)	0 ± 0 (30)	0 ± 0 (5)	0 ± 0 (5)	0 ± 0 (5)	0 ± 0 (5)	0 ± 0 (15)	0 ± 0 (5)	0 ± 0 (15)	0 ± 0 (5)	0 ± 0 (5)	0 ± 0 (5)	0 ± 0 (5)	0 ± 0 (35)	0 ± 0 (5)	0 ± 0 (5)	0 ± 0 (5)	0 ± 0 (10)	0 ± 0 (10)	0 ± 0 (5)	0 ± 0 (15)	0 ± 0 (5)	0 ± 0 (10)	0 ± 0 (25)	0 ± 0 (15)	0 ± 0 (5)	0 ± 0 (10)	0 ± 0 (5)
3		0 ± 0 (15)	0 ± 0 (15)	0 ± 0 (15)	0 ± 0 (15)	0 ± 0 (15)	0 ± 0 (15)	0 ± 0 (30)	0 ± 0 (15)	0 ± 0 (45)	0 ± 0 (15)	0 ± 0 (15)	0 ± 0 (15)	0 ± 0 (15)	0 ± 0 (60)	0 ± 0 (15)	0 ± 0 (15)	0 ± 0 (45)	0 ± 0 (30)	0 ± 0 (15)	0 ± 0 (15)	0 ± 0 (15)	0 ± 0 (90)	0 ± 0 (15)	0 ± 0 (15)	0 ± 0 (15)	0 ± 0 (15)	0 ± 0 (45)	0 ± 0 (15)	0 ± 0 (45)	0 ± 0 (15)	0 ± 0 (15)	0 ± 0 (15)	0 ± 0 (15)	0 ± 0 (105)	0 ± 0 (15)	0 ± 0 (15)	0 ± 0 (15)	0 ± 0 (30)	0 ± 0 (30)	0 ± 0 (15)	0 ± 0 (45)	0 ± 0 (15)	0 ± 0 (30)	0 ± 0 (75)	0 ± 0 (45)	0 ± 0 (15)	0 ± 0 (30)	0 ± 0 (15)
3.5		0 ± 0 (5)	0 ± 0 (5)	0 ± 0 (5)	0 ± 0 (5)	0 ± 0 (5)	0 ± 0 (5)	0 ± 0 (10)	0 ± 0 (5)	0 ± 0 (15)	0 ± 0 (5)	0 ± 0 (5)	0 ± 0 (5)	0 ± 0 (5)	0 ± 0 (20)	0 ± 0 (5)	0 ± 0 (5)	0 ± 0 (15)	0 ± 0 (10)	0 ± 0 (5)	0 ± 0 (5)	0 ± 0 (5)	0 ± 0 (30)	0 ± 0 (5)	0 ± 0 (5)	0 ± 0 (5)	0 ± 0 (5)	0 ± 0 (15)	0 ± 0 (5)	0 ± 0 (15)	0 ± 0 (5)	0 ± 0 (5)	0 ± 0 (5)	0 ± 0 (5)	0 ± 0 (35)	0 ± 0 (5)	0 ± 0 (5)	0 ± 0 (5)	0 ± 0 (10)	0 ± 0 (10)	0 ± 0 (5)	0 ± 0 (15)	0 ± 0 (5)	0 ± 0 (10)	0 ± 0 (25)	0 ± 0 (15)	0 ± 0 (5)	0 ± 0 (10)	0 ± 0 (5)
4		0 ± 0 (10)	0 ± 0 (10)	0 ± 0 (10)	0 ± 0 (10)	0 ± 0 (10)	0 ± 0 (10)	0 ± 0 (20)	0 ± 0 (10)	0 ± 0 (30)	0 ± 0 (10)	0 ± 0 (10)	0 ± 0 (10)	0 ± 0 (10)	0 ± 0 (40)	0 ± 0 (10)	0 ± 0 (10)	0 ± 0 (30)	0 ± 0 (20)	0 ± 0 (10)	0 ± 0 (10)	0 ± 0 (10)	0 ± 0 (60)	0 ± 0 (10)	0 ± 0 (10)	0 ± 0 (10)	0 ± 0 (10)	0 ± 0 (30)	0 ± 0 (10)	0 ± 0 (30)	0 ± 0 (10)	0 ± 0 (10)	0 ± 0 (10)	0 ± 0 (10)	0 ± 0 (70)	0 ± 0 (10)	0 ± 0 (10)	0 ± 0 (10)	0 ± 0 (20)	0 ± 0 (20)	0 ± 0 (10)	0 ± 0 (30)	0 ± 0 (10)	0 ± 0 (20)	0 ± 0 (50)	0 ± 0 (30)	0 ± 0 (10)	0 ± 0 (20)	0 ± 0 (10)
4.5		0 ± 0 (5)	0 ± 0 (5)	0 ± 0 (5)	0 ± 0 (5)	0 ± 0 (5)	0 ± 0 (5)	0 ± 0 (10)	0 ± 0 (5)	0 ± 0 (15)	0 ± 0 (5)	0 ± 0 (5)	0 ± 0 (5)	0 ± 0 (5)	0 ± 0 (20)	0 ± 0 (5)	0 ± 0 (5)	0 ± 0 (15)	0 ± 0 (10)	0 ± 0 (5)	0 ± 0 (5)	0 ± 0 (5)	0 ± 0 (30)	0 ± 0 (5)	0 ± 0 (5)	0 ± 0 (5)	0 ± 0 (5)	0 ± 0 (15)	0 ± 0 (5)	0 ± 0 (15)	0 ± 0 (5)	0 ± 0 (5)	0 ± 0 (5)	0 ± 0 (5)	0 ± 0 (35)	0 ± 0 (5)	0 ± 0 (5)	0 ± 0 (5)	0 ± 0 (10)	0 ± 0 (10)	0 ± 0 (5)	0 ± 0 (15)	0 ± 0 (5)	0 ± 0 (10)	0 ± 0 (25)	0 ± 0 (15)	0 ± 0 (5)	0 ± 0 (10)	0 ± 0 (5)
5		0 ± 0 (5)	0 ± 0 (5)	0 ± 0 (5)	0 ± 0 (5)	0 ± 0 (5)	0 ± 0 (5)	0 ± 0 (10)	0 ± 0 (5)	0 ± 0 (15)	0 ± 0 (5)	0 ± 0 (5)	0 ± 0 (5)	0 ± 0 (5)	0 ± 0 (20)	0 ± 0 (5)	0 ± 0 (5)	0 ± 0 (15)	0 ± 0 (10)	0 ± 0 (5)	0 ± 0 (5)	0 ± 0 (5)	0 ± 0 (30)	0 ± 0 (5)	0 ± 0 (5)	0 ± 0 (5)	0 ± 0 (5)	0 ± 0 (15)	0 ± 0 (5)	0 ± 0 (15)	0 ± 0 (5)	0 ± 0 (5)	0 ± 0 (5)	0 ± 0 (5)	0 ± 0 (35)	0 ± 0 (5)	0 ± 0 (5)	0 ± 0 (5)	0 ± 0 (10)	0 ± 0 (10)	0 ± 0 (5)	0 ± 0 (15)	0 ± 0 (5)	0 ± 0 (10)	0 ± 0 (25)	0 ± 0 (15)	0 ± 0 (5)	0 ± 0 (10)	0 ± 0 (5)
6		0 ± 0 (5)	0 ± 0 (5)	0 ± 0 (5)	0 ± 0 (5)	0 ± 0 (5)	0 ± 0 (5)	0 ± 0 (10)	0 ± 0 (5)	0 ± 0 (15)	0 ± 0 (5)	0 ± 0 (5)	0 ± 0 (5)	0 ± 0 (5)	0 ± 0 (20)	0 ± 0 (5)	0 ± 0 (5)	0 ± 0 (15)	0 ± 0 (10)	0 ± 0 (5)	0 ± 0 (5)	0 ± 0 (5)	0 ± 0 (30)	0 ± 0 (5)	0 ± 0 (5)	0 ± 0 (5)	0 ± 0 (5)	0 ± 0 (15)	0 ± 0 (5)	0 ± 0 (15)	0 ± 0 (5)	0 ± 0 (5)	0 ± 0 (5)	0 ± 0 (5)	0 ± 0 (35)	0 ± 0 (5)	0 ± 0 (5)	0 ± 0 (5)	0 ± 0 (10)	0 ± 0 (10)	0 ± 0 (5)	0 ± 0 (15)	0 ± 0 (5)	0 ± 0 (10)	0 ± 0 (25)	0 ± 0 (15)	0 ± 0 (5)	0 ± 0 (10)	0 ± 0 (5)
7		0 ± 0 (5)	0 ± 0 (5)	0 ± 0 (5)	0 ± 0 (5)	0 ± 0 (5)	0 ± 0 (5)	0 ± 0 (10)	0 ± 0 (5)	0 ± 0 (15)	0 ± 0 (5)	0 ± 0 (5)	0 ± 0 (5)	0 ± 0 (5)	0 ± 0 (20)	0 ± 0 (5)	0 ± 0 (5)	0 ± 0 (15)	0 ± 0 (10)	0 ± 0 (5)	0 ± 0 (5)	0 ± 0 (5)	0 ± 0 (30)	0 ± 0 (5)	0 ± 0 (5)	0 ± 0 (5)	0 ± 0 (5)	0 ± 0 (15)	0 ± 0 (5)	0 ± 0 (15)	0 ± 0 (5)	0 ± 0 (5)	0 ± 0 (5)	0 ± 0 (5)	0 ± 0 (35)	0 ± 0 (5)	0 ± 0 (5)	0 ± 0 (5)	0 ± 0 (10)	0 ± 0 (10)	0 ± 0 (5)	0 ± 0 (15)	0 ± 0 (5)	0 ± 0 (10)	0 ± 0 (25)	0 ± 0 (15)	0 ± 0 (5)	0 ± 0 (10)	0 ± 0 (5)
8		0 ± 0 (5)	0 ± 0 (5)	0 ± 0 (5)	0 ± 0 (5)	0 ± 0 (5)	0 ± 0 (5)	0 ± 0 (10)	0 ± 0 (5)	0 ± 0 (15)	0 ± 0 (5)	0 ± 0 (5)	0 ± 0 (5)	0 ± 0 (5)	0 ± 0 (20)	0 ± 0 (5)	0 ± 0 (5)	0 ± 0 (15)	0 ± 0 (10)	0 ± 0 (5)	0 ± 0 (5)	0 ± 0 (5)	0 ± 0 (30)	0 ± 0 (5)	0 ± 0 (5)	0 ± 0 (5)	0 ± 0 (5)	0 ± 0 (15)	0 ± 0 (5)	0 ± 0 (15)	0 ± 0 (5)	0 ± 0 (5)	0 ± 0 (5)	0 ± 0 (5)	0 ± 0 (35)	0 ± 0 (5)	0 ± 0 (5)	0 ± 0 (5)	0 ± 0 (10)	0 ± 0 (10)	0 ± 0 (5)	0 ± 0 (15)	0 ± 0 (5)	0 ± 0 (10)	0 ± 0 (25)	0 ± 0 (15)	0 ± 0 (5)	0 ± 0 (10)	0 ± 0 (5)
9		0 ± 0 (5)	0 ± 0 (5)	0 ± 0 (5)	0 ± 0 (5)	0 ± 0 (5)	0 ± 0 (5)	0 ± 0 (10)	0 ± 0 (5)	0 ± 0 (15)	0 ± 0 (5)	0 ± 0 (5)	0 ± 0 (5)	0 ± 0 (5)	0 ± 0 (20)	0 ± 0 (5)	0 ± 0 (5)	0 ± 0 (15)	0 ± 0 (10)	0 ± 0 (5)	0 ± 0 (5)	0 ± 0 (5)	0 ± 0 (30)	0 ± 0 (5)	0 ± 0 (5)	0 ± 0 (5)	0 ± 0 (5)	0 ± 0 (15)	0 ± 0 (5)	0 ± 0 (15)	0 ± 0 (5)	0 ± 0 (5)	0 ± 0 (5)	0 ± 0 (5)	0 ± 0 (35)	0 ± 0 (5)	0 ± 0 (5)	0 ± 0 (5)	0 ± 0 (10)	0 ± 0 (10)	0 ± 0 (5)	0 ± 0 (15)	0 ± 0 (5)	0 ± 0 (10)	0 ± 0 (25)	0 ± 0 (15)	0 ± 0 (5)	0 ± 0 (10)	0 ± 0 (5)
[truncated: 12 more columns]
