# Supplementary material for: Predicting wave overtopping thresholds on coral reef-island shorelines with future sea-level rise
Source: Nat Commun. 2018 Sep 28;9:3997. doi: 10.1038/s41467-018-06550-1 (PMC6162202; doi:10.1038/s41467-018-06550-1)
Supplement: Supplementary file 5 — Supplementary Data 2 [file 41467_2018_6550_MOESM5_ESM.xlsx]

## Sheet: Supplementary Table 2
ID	Wr (m)	hr (m)	Zi (m)	Ts (s)	Hs (m)	RRW	RIE	how (maximum)
1	50	0	0.25	6	0.5	500	0.5	0
2	50	0	0.25	6	1	500	0.25	0.0111389
3	50	0	0.25	6	1.5	500	0.166667	0.0588196
4	50	0	0.25	6	2	500	0.125	0.113502
5	50	0	0.25	6	2.5	500	0.1	0.165564
6	50	0	0.25	6	3	500	0.0833333	0.207693
7	50	0	0.25	6	3.5	500	0.0714286	0.243774
8	50	0	0.25	6	4	500	0.0625	0.277136
9	50	0	0.25	6	4.5	500	0.0555556	0.325177
10	50	0	0.25	6	5	500	0.05	0.384023
11	50	0	0.25	8	0.5	500	0.5	0
12	50	0	0.25	8	1	500	0.25	0.0876104
13	50	0	0.25	8	1.5	500	0.166667	0.18752
14	50	0	0.25	8	2	500	0.125	0.282483
15	50	0	0.25	8	2.5	500	0.1	0.384353
16	50	0	0.25	8	3	500	0.0833333	0.492407
17	50	0	0.25	8	3.5	500	0.0714286	0.601099
18	50	0	0.25	8	4	500	0.0625	0.71566
19	50	0	0.25	8	4.5	500	0.0555556	0.832972
20	50	0	0.25	8	5	500	0.05	0.958698
21	50	0	0.25	10	0.5	500	0.5	0.0136243
22	50	0	0.25	10	1	500	0.25	0.120721
23	50	0	0.25	10	1.5	500	0.166667	0.215554
24	50	0	0.25	10	2	500	0.125	0.294952
25	50	0	0.25	10	2.5	500	0.1	0.382098
26	50	0	0.25	10	3	500	0.0833333	0.504079
27	50	0	0.25	10	3.5	500	0.0714286	0.626008
28	50	0	0.25	10	4	500	0.0625	0.744072
29	50	0	0.25	10	4.5	500	0.0555556	0.886969
30	50	0	0.25	10	5	500	0.05	1.03471
31	50	0	0.25	12	0.5	500	0.5	0.0178392
32	50	0	0.25	12	1	500	0.25	0.155759
33	50	0	0.25	12	1.5	500	0.166667	0.262044
34	50	0	0.25	12	2	500	0.125	0.358686
35	50	0	0.25	12	2.5	500	0.1	0.460043
36	50	0	0.25	12	3	500	0.0833333	0.578768
37	50	0	0.25	12	3.5	500	0.0714286	0.71684
38	50	0	0.25	12	4	500	0.0625	0.859856
39	50	0	0.25	12	4.5	500	0.0555556	1.0033
40	50	0	0.25	12	5	500	0.05	1.14608
41	50	0	0.25	14	0.5	500	0.5	0.0414096
42	50	0	0.25	14	1	500	0.25	0.178368
43	50	0	0.25	14	1.5	500	0.166667	0.318312
44	50	0	0.25	14	2	500	0.125	0.44101
45	50	0	0.25	14	2.5	500	0.1	0.551849
46	50	0	0.25	14	3	500	0.0833333	0.668873
47	50	0	0.25	14	3.5	500	0.0714286	0.801094
48	50	0	0.25	14	4	500	0.0625	0.924101
49	50	0	0.25	14	4.5	500	0.0555556	1.06007
50	50	0	0.25	14	5	500	0.05	1.2052
51	50	0	0.25	16	0.5	500	0.5	0.0333529
52	50	0	0.25	16	1	500	0.25	0.191399
53	50	0	0.25	16	1.5	500	0.166667	0.323264
54	50	0	0.25	16	2	500	0.125	0.460503
55	50	0	0.25	16	2.5	500	0.1	0.59946
56	50	0	0.25	16	3	500	0.0833333	0.753243
57	50	0	0.25	16	3.5	500	0.0714286	0.910849
58	50	0	0.25	16	4	500	0.0625	1.07571
59	50	0	0.25	16	4.5	500	0.0555556	1.23887
60	50	0	0.25	16	5	500	0.05	1.40092
61	50	0	0.5	6	0.5	500	1	0
62	50	0	0.5	6	1	500	0.5	0
63	50	0	0.5	6	1.5	500	0.333333	0
64	50	0	0.5	6	2	500	0.25	0.00579368
65	50	0	0.5	6	2.5	500	0.2	0.0353113
66	50	0	0.5	6	3	500	0.166667	0.0680592
67	50	0	0.5	6	3.5	500	0.142857	0.0999225
68	50	0	0.5	6	4	500	0.125	0.133612
69	50	0	0.5	6	4.5	500	0.111111	0.168515
70	50	0	0.5	6	5	500	0.1	0.210436
71	50	0	0.5	8	0.5	500	1	0
72	50	0	0.5	8	1	500	0.5	0
73	50	0	0.5	8	1.5	500	0.333333	0.0434635
74	50	0	0.5	8	2	500	0.25	0.137639
75	50	0	0.5	8	2.5	500	0.2	0.240226
76	50	0	0.5	8	3	500	0.166667	0.350295
77	50	0	0.5	8	3.5	500	0.142857	0.458562
78	50	0	0.5	8	4	500	0.125	0.558415
79	50	0	0.5	8	4.5	500	0.111111	0.654895
80	50	0	0.5	8	5	500	0.1	0.752346
81	50	0	0.5	10	0.5	500	1	0
82	50	0	0.5	10	1	500	0.5	0.00692798
83	50	0	0.5	10	1.5	500	0.333333	0.0686984
84	50	0	0.5	10	2	500	0.25	0.144352
85	50	0	0.5	10	2.5	500	0.2	0.224039
86	50	0	0.5	10	3	500	0.166667	0.331522
87	50	0	0.5	10	3.5	500	0.142857	0.451765
88	50	0	0.5	10	4	500	0.125	0.567192
89	50	0	0.5	10	4.5	500	0.111111	0.671657
90	50	0	0.5	10	5	500	0.1	0.786394
91	50	0	0.5	12	0.5	500	1	0
92	50	0	0.5	12	1	500	0.5	0.0206418
93	50	0	0.5	12	1.5	500	0.333333	0.117444
94	50	0	0.5	12	2	500	0.25	0.208202
95	50	0	0.5	12	2.5	500	0.2	0.2988
96	50	0	0.5	12	3	500	0.166667	0.389604
97	50	0	0.5	12	3.5	500	0.142857	0.489809
98	50	0	0.5	12	4	500	0.125	0.586592
99	50	0	0.5	12	4.5	500	0.111111	0.680566
100	50	0	0.5	12	5	500	0.1	0.78928
101	50	0	0.5	14	0.5	500	1	0
102	50	0	0.5	14	1	500	0.5	0.0403505
103	50	0	0.5	14	1.5	500	0.333333	0.144405
104	50	0	0.5	14	2	500	0.25	0.286154
105	50	0	0.5	14	2.5	500	0.2	0.409209
106	50	0	0.5	14	3	500	0.166667	0.522042
107	50	0	0.5	14	3.5	500	0.142857	0.629357
108	50	0	0.5	14	4	500	0.125	0.733797
109	50	0	0.5	14	4.5	500	0.111111	0.851718
110	50	0	0.5	14	5	500	0.1	0.966308
111	50	0	0.5	16	0.5	500	1	0
112	50	0	0.5	16	1	500	0.5	0.0484627
113	50	0	0.5	16	1.5	500	0.333333	0.163052
114	50	0	0.5	16	2	500	0.25	0.28987
115	50	0	0.5	16	2.5	500	0.2	0.417666
116	50	0	0.5	16	3	500	0.166667	0.545784
117	50	0	0.5	16	3.5	500	0.142857	0.663574
118	50	0	0.5	16	4	500	0.125	0.785996
119	50	0	0.5	16	4.5	500	0.111111	0.929698
120	50	0	0.5	16	5	500	0.1	1.08612
121	50	0	1	6	0.5	500	2	0
122	50	0	1	6	1	500	1	0
123	50	0	1	6	1.5	500	0.666667	0
124	50	0	1	6	2	500	0.5	0
125	50	0	1	6	2.5	500	0.4	0
126	50	0	1	6	3	500	0.333333	0
127	50	0	1	6	3.5	500	0.285714	0
128	50	0	1	6	4	500	0.25	0
129	50	0	1	6	4.5	500	0.222222	0.0125802
130	50	0	1	6	5	500	0.2	0.0310618
131	50	0	1	8	0.5	500	2	0
132	50	0	1	8	1	500	1	0
133	50	0	1	8	1.5	500	0.666667	0
134	50	0	1	8	2	500	0.5	1.73521e-05
135	50	0	1	8	2.5	500	0.4	0.0227954
136	50	0	1	8	3	500	0.333333	0.0942995
137	50	0	1	8	3.5	500	0.285714	0.189388
138	50	0	1	8	4	500	0.25	0.28915
139	50	0	1	8	4.5	500	0.222222	0.388918
140	50	0	1	8	5	500	0.2	0.48325
141	50	0	1	10	0.5	500	2	0
142	50	0	1	10	1	500	1	0
143	50	0	1	10	1.5	500	0.666667	0
144	50	0	1	10	2	500	0.5	0
145	50	0	1	10	2.5	500	0.4	0.0243374
146	50	0	1	10	3	500	0.333333	0.0917338
147	50	0	1	10	3.5	500	0.285714	0.187301
148	50	0	1	10	4	500	0.25	0.28915
149	50	0	1	10	4.5	500	0.222222	0.388933
150	50	0	1	10	5	500	0.2	0.494277
151	50	0	1	12	0.5	500	2	0
152	50	0	1	12	1	500	1	0
153	50	0	1	12	1.5	500	0.666667	0
154	50	0	1	12	2	500	0.5	0.0221324
155	50	0	1	12	2.5	500	0.4	0.0769703
156	50	0	1	12	3	500	0.333333	0.142701
157	50	0	1	12	3.5	500	0.285714	0.22625
158	50	0	1	12	4	500	0.25	0.317933
159	50	0	1	12	4.5	500	0.222222	0.414232
160	50	0	1	12	5	500	0.2	0.509088
161	50	0	1	14	0.5	500	2	0
162	50	0	1	14	1	500	1	0
163	50	0	1	14	1.5	500	0.666667	0.00193151
164	50	0	1	14	2	500	0.5	0.0344373
165	50	0	1	14	2.5	500	0.4	0.100796
166	50	0	1	14	3	500	0.333333	0.216422
167	50	0	1	14	3.5	500	0.285714	0.333027
168	50	0	1	14	4	500	0.25	0.442371
169	50	0	1	14	4.5	500	0.222222	0.544658
170	50	0	1	14	5	500	0.2	0.640143
171	50	0	1	16	0.5	500	2	0
172	50	0	1	16	1	500	1	0
173	50	0	1	16	1.5	500	0.666667	0.00204997
174	50	0	1	16	2	500	0.5	0.0472061
175	50	0	1	16	2.5	500	0.4	0.135759
176	50	0	1	16	3	500	0.333333	0.244143
177	50	0	1	16	3.5	500	0.285714	0.356889
178	50	0	1	16	4	500	0.25	0.473372
179	50	0	1	16	4.5	500	0.222222	0.588609
180	50	0	1	16	5	500	0.2	0.725478
181	50	0	1.5	6	0.5	500	3	0
182	50	0	1.5	6	1	500	1.5	0
183	50	0	1.5	6	1.5	500	1	0
184	50	0	1.5	6	2	500	0.75	0
185	50	0	1.5	6	2.5	500	0.6	0
186	50	0	1.5	6	3	500	0.5	0
187	50	0	1.5	6	3.5	500	0.428571	0
188	50	0	1.5	6	4	500	0.375	0
189	50	0	1.5	6	4.5	500	0.333333	0
190	50	0	1.5	6	5	500	0.3	0
191	50	0	1.5	8	0.5	500	3	0
192	50	0	1.5	8	1	500	1.5	0
193	50	0	1.5	8	1.5	500	1	0
194	50	0	1.5	8	2	500	0.75	0
195	50	0	1.5	8	2.5	500	0.6	0
196	50	0	1.5	8	3	500	0.5	0.00859141
197	50	0	1.5	8	3.5	500	0.428571	0.030617
198	50	0	1.5	8	4	500	0.375	0.0806653
199	50	0	1.5	8	4.5	500	0.333333	0.152685
200	50	0	1.5	8	5	500	0.3	0.242917
201	50	0	1.5	10	0.5	500	3	0
202	50	0	1.5	10	1	500	1.5	0
203	50	0	1.5	10	1.5	500	1	0
204	50	0	1.5	10	2	500	0.75	0
205	50	0	1.5	10	2.5	500	0.6	0
206	50	0	1.5	10	3	500	0.5	0.00357855
207	50	0	1.5	10	3.5	500	0.428571	0.0346728
208	50	0	1.5	10	4	500	0.375	0.106465
209	50	0	1.5	10	4.5	500	0.333333	0.188903
210	50	0	1.5	10	5	500	0.3	0.282422
211	50	0	1.5	12	0.5	500	3	0
212	50	0	1.5	12	1	500	1.5	0
213	50	0	1.5	12	1.5	500	1	0
214	50	0	1.5	12	2	500	0.75	0
215	50	0	1.5	12	2.5	500	0.6	0
216	50	0	1.5	12	3	500	0.5	0.0204077
217	50	0	1.5	12	3.5	500	0.428571	0.0634608
218	50	0	1.5	12	4	500	0.375	0.125184
219	50	0	1.5	12	4.5	500	0.333333	0.199882
220	50	0	1.5	12	5	500	0.3	0.282865
221	50	0	1.5	14	0.5	500	3	0
222	50	0	1.5	14	1	500	1.5	0
223	50	0	1.5	14	1.5	500	1	0
224	50	0	1.5	14	2	500	0.75	0
225	50	0	1.5	14	2.5	500	0.6	0.00793631
226	50	0	1.5	14	3	500	0.5	0.0327529
227	50	0	1.5	14	3.5	500	0.428571	0.0903263
228	50	0	1.5	14	4	500	0.375	0.181771
229	50	0	1.5	14	4.5	500	0.333333	0.283311
230	50	0	1.5	14	5	500	0.3	0.381209
231	50	0	1.5	16	0.5	500	3	0
232	50	0	1.5	16	1	500	1.5	0
233	50	0	1.5	16	1.5	500	1	0
234	50	0	1.5	16	2	500	0.75	0
235	50	0	1.5	16	2.5	500	0.6	0.00654287
236	50	0	1.5	16	3	500	0.5	0.0506577
237	50	0	1.5	16	3.5	500	0.428571	0.12757
238	50	0	1.5	16	4	500	0.375	0.22298
239	50	0	1.5	16	4.5	500	0.333333	0.323095
240	50	0	1.5	16	5	500	0.3	0.433069
241	50	0	2	6	0.5	500	4	0
242	50	0	2	6	1	500	2	0
243	50	0	2	6	1.5	500	1.33333	0
244	50	0	2	6	2	500	1	0
245	50	0	2	6	2.5	500	0.8	0
246	50	0	2	6	3	500	0.666667	0
247	50	0	2	6	3.5	500	0.571429	0
248	50	0	2	6	4	500	0.5	0
249	50	0	2	6	4.5	500	0.444444	0
250	50	0	2	6	5	500	0.4	0
251	50	0	2	8	0.5	500	4	0
252	50	0	2	8	1	500	2	0
253	50	0	2	8	1.5	500	1.33333	0
254	50	0	2	8	2	500	1	0
255	50	0	2	8	2.5	500	0.8	0
256	50	0	2	8	3	500	0.666667	0
257	50	0	2	8	3.5	500	0.571429	0.00416966
258	50	0	2	8	4	500	0.5	0.0143666
259	50	0	2	8	4.5	500	0.444444	0.0341169
260	50	0	2	8	5	500	0.4	0.0732415
261	50	0	2	10	0.5	500	4	0
262	50	0	2	10	1	500	2	0
263	50	0	2	10	1.5	500	1.33333	0
264	50	0	2	10	2	500	1	0
265	50	0	2	10	2.5	500	0.8	0
266	50	0	2	10	3	500	0.666667	0
267	50	0	2	10	3.5	500	0.571429	0
268	50	0	2	10	4	500	0.5	0.0119855
269	50	0	2	10	4.5	500	0.444444	0.0569136
270	50	0	2	10	5	500	0.4	0.128006
271	50	0	2	12	0.5	500	4	0
272	50	0	2	12	1	500	2	0
273	50	0	2	12	1.5	500	1.33333	0
274	50	0	2	12	2	500	1	0
275	50	0	2	12	2.5	500	0.8	0
276	50	0	2	12	3	500	0.666667	0
277	50	0	2	12	3.5	500	0.571429	0.00194226
278	50	0	2	12	4	500	0.5	0.0215779
279	50	0	2	12	4.5	500	0.444444	0.0612683
280	50	0	2	12	5	500	0.4	0.120078
281	50	0	2	14	0.5	500	4	0
282	50	0	2	14	1	500	2	0
283	50	0	2	14	1.5	500	1.33333	0
284	50	0	2	14	2	500	1	0
285	50	0	2	14	2.5	500	0.8	0
286	50	0	2	14	3	500	0.666667	5.94751e-06
287	50	0	2	14	3.5	500	0.571429	0.0107948
288	50	0	2	14	4	500	0.5	0.0360816
289	50	0	2	14	4.5	500	0.444444	0.0867868
290	50	0	2	14	5	500	0.4	0.15974
291	50	0	2	16	0.5	500	4	0
292	50	0	2	16	1	500	2	0
293	50	0	2	16	1.5	500	1.33333	0
294	50	0	2	16	2	500	1	0
295	50	0	2	16	2.5	500	0.8	0
296	50	0	2	16	3	500	0.666667	0
297	50	0	2	16	3.5	500	0.571429	0.0111635
298	50	0	2	16	4	500	0.5	0.0490331
299	50	0	2	16	4.5	500	0.444444	0.119539
300	50	0	2	16	5	500	0.4	0.204454
301	50	0	2.5	6	0.5	500	5	0
302	50	0	2.5	6	1	500	2.5	0
303	50	0	2.5	6	1.5	500	1.66667	0
304	50	0	2.5	6	2	500	1.25	0
305	50	0	2.5	6	2.5	500	1	0
306	50	0	2.5	6	3	500	0.833333	0
307	50	0	2.5	6	3.5	500	0.714286	0
308	50	0	2.5	6	4	500	0.625	0
309	50	0	2.5	6	4.5	500	0.555556	0
310	50	0	2.5	6	5	500	0.5	0
311	50	0	2.5	8	0.5	500	5	0
312	50	0	2.5	8	1	500	2.5	0
313	50	0	2.5	8	1.5	500	1.66667	0
314	50	0	2.5	8	2	500	1.25	0
315	50	0	2.5	8	2.5	500	1	0
316	50	0	2.5	8	3	500	0.833333	0
317	50	0	2.5	8	3.5	500	0.714286	0
318	50	0	2.5	8	4	500	0.625	0.00146903
319	50	0	2.5	8	4.5	500	0.555556	0.00682625
320	50	0	2.5	8	5	500	0.5	0.0158957
321	50	0	2.5	10	0.5	500	5	0
322	50	0	2.5	10	1	500	2.5	0
323	50	0	2.5	10	1.5	500	1.66667	0
324	50	0	2.5	10	2	500	1.25	0
325	50	0	2.5	10	2.5	500	1	0
326	50	0	2.5	10	3	500	0.833333	0
327	50	0	2.5	10	3.5	500	0.714286	0
328	50	0	2.5	10	4	500	0.625	0
329	50	0	2.5	10	4.5	500	0.555556	0.00632851
330	50	0	2.5	10	5	500	0.5	0.0281508
331	50	0	2.5	12	0.5	500	5	0
332	50	0	2.5	12	1	500	2.5	0
333	50	0	2.5	12	1.5	500	1.66667	0
334	50	0	2.5	12	2	500	1.25	0
335	50	0	2.5	12	2.5	500	1	0
336	50	0	2.5	12	3	500	0.833333	0
337	50	0	2.5	12	3.5	500	0.714286	0
338	50	0	2.5	12	4	500	0.625	0
339	50	0	2.5	12	4.5	500	0.555556	0.00484804
340	50	0	2.5	12	5	500	0.5	0.0250881
341	50	0	2.5	14	0.5	500	5	0
342	50	0	2.5	14	1	500	2.5	0
343	50	0	2.5	14	1.5	500	1.66667	0
344	50	0	2.5	14	2	500	1.25	0
345	50	0	2.5	14	2.5	500	1	0
346	50	0	2.5	14	3	500	0.833333	0
347	50	0	2.5	14	3.5	500	0.714286	0
348	50	0	2.5	14	4	500	0.625	0.00191385
349	50	0	2.5	14	4.5	500	0.555556	0.012146
350	50	0	2.5	14	5	500	0.5	0.0365143
351	50	0	2.5	16	0.5	500	5	0
352	50	0	2.5	16	1	500	2.5	0
353	50	0	2.5	16	1.5	500	1.66667	0
354	50	0	2.5	16	2	500	1.25	0
355	50	0	2.5	16	2.5	500	1	0
356	50	0	2.5	16	3	500	0.833333	0
357	50	0	2.5	16	3.5	500	0.714286	0
358	50	0	2.5	16	4	500	0.625	0
359	50	0	2.5	16	4.5	500	0.555556	0.0156502
360	50	0	2.5	16	5	500	0.5	0.051566
361	50	0	3	6	0.5	500	6	0
362	50	0	3	6	1	500	3	0
363	50	0	3	6	1.5	500	2	0
364	50	0	3	6	2	500	1.5	0
365	50	0	3	6	2.5	500	1.2	0
366	50	0	3	6	3	500	1	0
367	50	0	3	6	3.5	500	0.857143	0
368	50	0	3	6	4	500	0.75	0
369	50	0	3	6	4.5	500	0.666667	0
370	50	0	3	6	5	500	0.6	0
371	50	0	3	8	0.5	500	6	0
372	50	0	3	8	1	500	3	0
373	50	0	3	8	1.5	500	2	0
374	50	0	3	8	2	500	1.5	0
375	50	0	3	8	2.5	500	1.2	0
376	50	0	3	8	3	500	1	0
377	50	0	3	8	3.5	500	0.857143	0
378	50	0	3	8	4	500	0.75	0
379	50	0	3	8	4.5	500	0.666667	0
380	50	0	3	8	5	500	0.6	0.00232141
381	50	0	3	10	0.5	500	6	0
382	50	0	3	10	1	500	3	0
383	50	0	3	10	1.5	500	2	0
384	50	0	3	10	2	500	1.5	0
385	50	0	3	10	2.5	500	1.2	0
386	50	0	3	10	3	500	1	0
387	50	0	3	10	3.5	500	0.857143	0
388	50	0	3	10	4	500	0.75	0
389	50	0	3	10	4.5	500	0.666667	0
390	50	0	3	10	5	500	0.6	0.00329504
391	50	0	3	12	0.5	500	6	0
392	50	0	3	12	1	500	3	0
393	50	0	3	12	1.5	500	2	0
394	50	0	3	12	2	500	1.5	0
395	50	0	3	12	2.5	500	1.2	0
396	50	0	3	12	3	500	1	0
397	50	0	3	12	3.5	500	0.857143	0
398	50	0	3	12	4	500	0.75	0
399	50	0	3	12	4.5	500	0.666667	0
400	50	0	3	12	5	500	0.6	4.98313e-07
401	50	0	3	14	0.5	500	6	0
402	50	0	3	14	1	500	3	0
403	50	0	3	14	1.5	500	2	0
404	50	0	3	14	2	500	1.5	0
405	50	0	3	14	2.5	500	1.2	0
406	50	0	3	14	3	500	1	0
407	50	0	3	14	3.5	500	0.857143	0
408	50	0	3	14	4	500	0.75	0
409	50	0	3	14	4.5	500	0.666667	0
410	50	0	3	14	5	500	0.6	0.00243976
411	50	0	3	16	0.5	500	6	0
412	50	0	3	16	1	500	3	0
413	50	0	3	16	1.5	500	2	0
414	50	0	3	16	2	500	1.5	0
415	50	0	3	16	2.5	500	1.2	0
416	50	0	3	16	3	500	1	0
417	50	0	3	16	3.5	500	0.857143	0
418	50	0	3	16	4	500	0.75	0
419	50	0	3	16	4.5	500	0.666667	0
420	50	0	3	16	5	500	0.6	0
421	50	0	3.5	6	0.5	500	7	0
422	50	0	3.5	6	1	500	3.5	0
423	50	0	3.5	6	1.5	500	2.33333	0
424	50	0	3.5	6	2	500	1.75	0
425	50	0	3.5	6	2.5	500	1.4	0
426	50	0	3.5	6	3	500	1.16667	0
427	50	0	3.5	6	3.5	500	1	0
428	50	0	3.5	6	4	500	0.875	0
429	50	0	3.5	6	4.5	500	0.777778	0
430	50	0	3.5	6	5	500	0.7	0
431	50	0	3.5	8	0.5	500	7	0
432	50	0	3.5	8	1	500	3.5	0
433	50	0	3.5	8	1.5	500	2.33333	0
434	50	0	3.5	8	2	500	1.75	0
435	50	0	3.5	8	2.5	500	1.4	0
436	50	0	3.5	8	3	500	1.16667	0
437	50	0	3.5	8	3.5	500	1	0
438	50	0	3.5	8	4	500	0.875	0
439	50	0	3.5	8	4.5	500	0.777778	0
440	50	0	3.5	8	5	500	0.7	0
441	50	0	3.5	10	0.5	500	7	0
442	50	0	3.5	10	1	500	3.5	0
443	50	0	3.5	10	1.5	500	2.33333	0
444	50	0	3.5	10	2	500	1.75	0
445	50	0	3.5	10	2.5	500	1.4	0
446	50	0	3.5	10	3	500	1.16667	0
447	50	0	3.5	10	3.5	500	1	0
448	50	0	3.5	10	4	500	0.875	0
449	50	0	3.5	10	4.5	500	0.777778	0
450	50	0	3.5	10	5	500	0.7	0
451	50	0	3.5	12	0.5	500	7	0
452	50	0	3.5	12	1	500	3.5	0
453	50	0	3.5	12	1.5	500	2.33333	0
454	50	0	3.5	12	2	500	1.75	0
455	50	0	3.5	12	2.5	500	1.4	0
456	50	0	3.5	12	3	500	1.16667	0
457	50	0	3.5	12	3.5	500	1	0
458	50	0	3.5	12	4	500	0.875	0
459	50	0	3.5	12	4.5	500	0.777778	0
460	50	0	3.5	12	5	500	0.7	0
461	50	0	3.5	14	0.5	500	7	0
462	50	0	3.5	14	1	500	3.5	0
463	50	0	3.5	14	1.5	500	2.33333	0
464	50	0	3.5	14	2	500	1.75	0
465	50	0	3.5	14	2.5	500	1.4	0
466	50	0	3.5	14	3	500	1.16667	0
467	50	0	3.5	14	3.5	500	1	0
468	50	0	3.5	14	4	500	0.875	0
469	50	0	3.5	14	4.5	500	0.777778	0
470	50	0	3.5	14	5	500	0.7	0
471	50	0	3.5	16	0.5	500	7	0
472	50	0	3.5	16	1	500	3.5	0
473	50	0	3.5	16	1.5	500	2.33333	0
474	50	0	3.5	16	2	500	1.75	0
475	50	0	3.5	16	2.5	500	1.4	0
476	50	0	3.5	16	3	500	1.16667	0
477	50	0	3.5	16	3.5	500	1	0
478	50	0	3.5	16	4	500	0.875	0
479	50	0	3.5	16	4.5	500	0.777778	0
480	50	0	3.5	16	5	500	0.7	0
481	50	0	4	6	0.5	500	8	0
482	50	0	4	6	1	500	4	0
483	50	0	4	6	1.5	500	2.66667	0
484	50	0	4	6	2	500	2	0
485	50	0	4	6	2.5	500	1.6	0
486	50	0	4	6	3	500	1.33333	0
487	50	0	4	6	3.5	500	1.14286	0
488	50	0	4	6	4	500	1	0
489	50	0	4	6	4.5	500	0.888889	0
490	50	0	4	6	5	500	0.8	0
491	50	0	4	8	0.5	500	8	0
492	50	0	4	8	1	500	4	0
493	50	0	4	8	1.5	500	2.66667	0
494	50	0	4	8	2	500	2	0
495	50	0	4	8	2.5	500	1.6	0
496	50	0	4	8	3	500	1.33333	0
497	50	0	4	8	3.5	500	1.14286	0
498	50	0	4	8	4	500	1	0
499	50	0	4	8	4.5	500	0.888889	0
500	50	0	4	8	5	500	0.8	0
501	50	0	4	10	0.5	500	8	0
502	50	0	4	10	1	500	4	0
503	50	0	4	10	1.5	500	2.66667	0
504	50	0	4	10	2	500	2	0
505	50	0	4	10	2.5	500	1.6	0
506	50	0	4	10	3	500	1.33333	0
507	50	0	4	10	3.5	500	1.14286	0
508	50	0	4	10	4	500	1	0
509	50	0	4	10	4.5	500	0.888889	0
510	50	0	4	10	5	500	0.8	0
511	50	0	4	12	0.5	500	8	0
512	50	0	4	12	1	500	4	0
513	50	0	4	12	1.5	500	2.66667	0
514	50	0	4	12	2	500	2	0
515	50	0	4	12	2.5	500	1.6	0
516	50	0	4	12	3	500	1.33333	0
517	50	0	4	12	3.5	500	1.14286	0
518	50	0	4	12	4	500	1	0
519	50	0	4	12	4.5	500	0.888889	0
520	50	0	4	12	5	500	0.8	0
521	50	0	4	14	0.5	500	8	0
522	50	0	4	14	1	500	4	0
523	50	0	4	14	1.5	500	2.66667	0
524	50	0	4	14	2	500	2	0
525	50	0	4	14	2.5	500	1.6	0
526	50	0	4	14	3	500	1.33333	0
527	50	0	4	14	3.5	500	1.14286	0
528	50	0	4	14	4	500	1	0
529	50	0	4	14	4.5	500	0.888889	0
530	50	0	4	14	5	500	0.8	0
531	50	0	4	16	0.5	500	8	0
532	50	0	4	16	1	500	4	0
533	50	0	4	16	1.5	500	2.66667	0
534	50	0	4	16	2	500	2	0
535	50	0	4	16	2.5	500	1.6	0
536	50	0	4	16	3	500	1.33333	0
537	50	0	4	16	3.5	500	1.14286	0
538	50	0	4	16	4	500	1	0
539	50	0	4	16	4.5	500	0.888889	0
540	50	0	4	16	5	500	0.8	0
541	50	0	4.5	6	0.5	500	9	0
542	50	0	4.5	6	1	500	4.5	0
543	50	0	4.5	6	1.5	500	3	0
544	50	0	4.5	6	2	500	2.25	0
545	50	0	4.5	6	2.5	500	1.8	0
546	50	0	4.5	6	3	500	1.5	0
547	50	0	4.5	6	3.5	500	1.28571	0
548	50	0	4.5	6	4	500	1.125	0
549	50	0	4.5	6	4.5	500	1	0
550	50	0	4.5	6	5	500	0.9	0
551	50	0	4.5	8	0.5	500	9	0
552	50	0	4.5	8	1	500	4.5	0
553	50	0	4.5	8	1.5	500	3	0
554	50	0	4.5	8	2	500	2.25	0
555	50	0	4.5	8	2.5	500	1.8	0
556	50	0	4.5	8	3	500	1.5	0
557	50	0	4.5	8	3.5	500	1.28571	0
558	50	0	4.5	8	4	500	1.125	0
559	50	0	4.5	8	4.5	500	1	0
560	50	0	4.5	8	5	500	0.9	0
561	50	0	4.5	10	0.5	500	9	0
562	50	0	4.5	10	1	500	4.5	0
563	50	0	4.5	10	1.5	500	3	0
564	50	0	4.5	10	2	500	2.25	0
565	50	0	4.5	10	2.5	500	1.8	0
566	50	0	4.5	10	3	500	1.5	0
567	50	0	4.5	10	3.5	500	1.28571	0
568	50	0	4.5	10	4	500	1.125	0
569	50	0	4.5	10	4.5	500	1	0
570	50	0	4.5	10	5	500	0.9	0
571	50	0	4.5	12	0.5	500	9	0
572	50	0	4.5	12	1	500	4.5	0
573	50	0	4.5	12	1.5	500	3	0
574	50	0	4.5	12	2	500	2.25	0
575	50	0	4.5	12	2.5	500	1.8	0
576	50	0	4.5	12	3	500	1.5	0
577	50	0	4.5	12	3.5	500	1.28571	0
578	50	0	4.5	12	4	500	1.125	0
579	50	0	4.5	12	4.5	500	1	0
580	50	0	4.5	12	5	500	0.9	0
581	50	0	4.5	14	0.5	500	9	0
582	50	0	4.5	14	1	500	4.5	0
583	50	0	4.5	14	1.5	500	3	0
584	50	0	4.5	14	2	500	2.25	0
585	50	0	4.5	14	2.5	500	1.8	0
586	50	0	4.5	14	3	500	1.5	0
587	50	0	4.5	14	3.5	500	1.28571	0
588	50	0	4.5	14	4	500	1.125	0
589	50	0	4.5	14	4.5	500	1	0
590	50	0	4.5	14	5	500	0.9	0
591	50	0	4.5	16	0.5	500	9	0
592	50	0	4.5	16	1	500	4.5	0
593	50	0	4.5	16	1.5	500	3	0
594	50	0	4.5	16	2	500	2.25	0
595	50	0	4.5	16	2.5	500	1.8	0
596	50	0	4.5	16	3	500	1.5	0
597	50	0	4.5	16	3.5	500	1.28571	0
598	50	0	4.5	16	4	500	1.125	0
599	50	0	4.5	16	4.5	500	1	0
600	50	0	4.5	16	5	500	0.9	0
601	50	0.5	0.25	6	0.5	100	0.5	0
602	50	0.5	0.25	6	1	100	0.25	0.00369533
603	50	0.5	0.25	6	1.5	100	0.166667	0.0376268
604	50	0.5	0.25	6	2	100	0.125	0.0753595
605	50	0.5	0.25	6	2.5	100	0.1	0.119653
606	50	0.5	0.25	6	3	100	0.0833333	0.165248
607	50	0.5	0.25	6	3.5	100	0.0714286	0.206764
608	50	0.5	0.25	6	4	100	0.0625	0.245866
609	50	0.5	0.25	6	4.5	100	0.0555556	0.288178
610	50	0.5	0.25	6	5	100	0.05	0.340603
611	50	0.5	0.25	8	0.5	100	0.5	1.15408e-10
612	50	0.5	0.25	8	1	100	0.25	0.0597772
613	50	0.5	0.25	8	1.5	100	0.166667	0.153459
614	50	0.5	0.25	8	2	100	0.125	0.25523
615	50	0.5	0.25	8	2.5	100	0.1	0.360099
616	50	0.5	0.25	8	3	100	0.0833333	0.465506
617	50	0.5	0.25	8	3.5	100	0.0714286	0.569592
618	50	0.5	0.25	8	4	100	0.0625	0.681972
619	50	0.5	0.25	8	4.5	100	0.0555556	0.80233
620	50	0.5	0.25	8	5	100	0.05	0.941727
621	50	0.5	0.25	10	0.5	100	0.5	0.00518662
622	50	0.5	0.25	10	1	100	0.25	0.0765361
623	50	0.5	0.25	10	1.5	100	0.166667	0.165722
624	50	0.5	0.25	10	2	100	0.125	0.24891
625	50	0.5	0.25	10	2.5	100	0.1	0.352949
626	50	0.5	0.25	10	3	100	0.0833333	0.487153
627	50	0.5	0.25	10	3.5	100	0.0714286	0.624738
628	50	0.5	0.25	10	4	100	0.0625	0.754334
629	50	0.5	0.25	10	4.5	100	0.0555556	0.875592
630	50	0.5	0.25	10	5	100	0.05	1.02743
631	50	0.5	0.25	12	0.5	100	0.5	0.0107135
632	50	0.5	0.25	12	1	100	0.25	0.105184
633	50	0.5	0.25	12	1.5	100	0.166667	0.205955
634	50	0.5	0.25	12	2	100	0.125	0.305356
635	50	0.5	0.25	12	2.5	100	0.1	0.398791
636	50	0.5	0.25	12	3	100	0.0833333	0.515236
637	50	0.5	0.25	12	3.5	100	0.0714286	0.638957
638	50	0.5	0.25	12	4	100	0.0625	0.774624
639	50	0.5	0.25	12	4.5	100	0.0555556	0.922891
640	50	0.5	0.25	12	5	100	0.05	1.06999
641	50	0.5	0.25	14	0.5	100	0.5	0.021267
642	50	0.5	0.25	14	1	100	0.25	0.127035
643	50	0.5	0.25	14	1.5	100	0.166667	0.266172
644	50	0.5	0.25	14	2	100	0.125	0.394152
645	50	0.5	0.25	14	2.5	100	0.1	0.511252
646	50	0.5	0.25	14	3	100	0.0833333	0.631611
647	50	0.5	0.25	14	3.5	100	0.0714286	0.754845
648	50	0.5	0.25	14	4	100	0.0625	0.882721
649	50	0.5	0.25	14	4.5	100	0.0555556	1.01407
650	50	0.5	0.25	14	5	100	0.05	1.16203
651	50	0.5	0.25	16	0.5	100	0.5	0.0203572
652	50	0.5	0.25	16	1	100	0.25	0.14526
653	50	0.5	0.25	16	1.5	100	0.166667	0.284407
654	50	0.5	0.25	16	2	100	0.125	0.417814
655	50	0.5	0.25	16	2.5	100	0.1	0.55691
656	50	0.5	0.25	16	3	100	0.0833333	0.705469
657	50	0.5	0.25	16	3.5	100	0.0714286	0.879242
658	50	0.5	0.25	16	4	100	0.0625	1.05289
659	50	0.5	0.25	16	4.5	100	0.0555556	1.22741
660	50	0.5	0.25	16	5	100	0.05	1.39851
661	50	0.5	0.5	6	0.5	100	1	0
662	50	0.5	0.5	6	1	100	0.5	0
663	50	0.5	0.5	6	1.5	100	0.333333	0
664	50	0.5	0.5	6	2	100	0.25	0.010704
665	50	0.5	0.5	6	2.5	100	0.2	0.0323655
666	50	0.5	0.5	6	3	100	0.166667	0.0597705
667	50	0.5	0.5	6	3.5	100	0.142857	0.0907639
668	50	0.5	0.5	6	4	100	0.125	0.122917
669	50	0.5	0.5	6	4.5	100	0.111111	0.155353
670	50	0.5	0.5	6	5	100	0.1	0.196086
671	50	0.5	0.5	8	0.5	100	1	0
672	50	0.5	0.5	8	1	100	0.5	0.00208749
673	50	0.5	0.5	8	1.5	100	0.333333	0.0425245
674	50	0.5	0.5	8	2	100	0.25	0.126893
675	50	0.5	0.5	8	2.5	100	0.2	0.224133
676	50	0.5	0.5	8	3	100	0.166667	0.331219
677	50	0.5	0.5	8	3.5	100	0.142857	0.436832
678	50	0.5	0.5	8	4	100	0.125	0.541044
679	50	0.5	0.5	8	4.5	100	0.111111	0.64062
680	50	0.5	0.5	8	5	100	0.1	0.756281
681	50	0.5	0.5	10	0.5	100	1	0
682	50	0.5	0.5	10	1	100	0.5	0.00894265
683	50	0.5	0.5	10	1.5	100	0.333333	0.0571711
684	50	0.5	0.5	10	2	100	0.25	0.121117
685	50	0.5	0.5	10	2.5	100	0.2	0.205885
686	50	0.5	0.5	10	3	100	0.166667	0.328725
687	50	0.5	0.5	10	3.5	100	0.142857	0.453239
688	50	0.5	0.5	10	4	100	0.125	0.577656
689	50	0.5	0.5	10	4.5	100	0.111111	0.699557
690	50	0.5	0.5	10	5	100	0.1	0.792574
691	50	0.5	0.5	12	0.5	100	1	0
692	50	0.5	0.5	12	1	100	0.5	0.0203469
693	50	0.5	0.5	12	1.5	100	0.333333	0.0963144
694	50	0.5	0.5	12	2	100	0.25	0.181351
695	50	0.5	0.5	12	2.5	100	0.2	0.270292
696	50	0.5	0.5	12	3	100	0.166667	0.361235
697	50	0.5	0.5	12	3.5	100	0.142857	0.457065
698	50	0.5	0.5	12	4	100	0.125	0.559335
699	50	0.5	0.5	12	4.5	100	0.111111	0.653285
700	50	0.5	0.5	12	5	100	0.1	0.764479
701	50	0.5	0.5	14	0.5	100	1	0
702	50	0.5	0.5	14	1	100	0.5	0.0336406
703	50	0.5	0.5	14	1.5	100	0.333333	0.117805
704	50	0.5	0.5	14	2	100	0.25	0.24936
705	50	0.5	0.5	14	2.5	100	0.2	0.368841
706	50	0.5	0.5	14	3	100	0.166667	0.486058
707	50	0.5	0.5	14	3.5	100	0.142857	0.596767
708	50	0.5	0.5	14	4	100	0.125	0.713699
709	50	0.5	0.5	14	4.5	100	0.111111	0.829697
710	50	0.5	0.5	14	5	100	0.1	0.948381
711	50	0.5	0.5	16	0.5	100	1	0
712	50	0.5	0.5	16	1	100	0.5	0.0417849
713	50	0.5	0.5	16	1.5	100	0.333333	0.143731
714	50	0.5	0.5	16	2	100	0.25	0.263471
715	50	0.5	0.5	16	2.5	100	0.2	0.391118
716	50	0.5	0.5	16	3	100	0.166667	0.513889
717	50	0.5	0.5	16	3.5	100	0.142857	0.643106
718	50	0.5	0.5	16	4	100	0.125	0.782254
719	50	0.5	0.5	16	4.5	100	0.111111	0.930466
720	50	0.5	0.5	16	5	100	0.1	1.08747
721	50	0.5	1	6	0.5	100	2	0
722	50	0.5	1	6	1	100	1	0
723	50	0.5	1	6	1.5	100	0.666667	0
724	50	0.5	1	6	2	100	0.5	0
725	50	0.5	1	6	2.5	100	0.4	0
726	50	0.5	1	6	3	100	0.333333	0
727	50	0.5	1	6	3.5	100	0.285714	0
728	50	0.5	1	6	4	100	0.25	0.011218
729	50	0.5	1	6	4.5	100	0.222222	0.025772
730	50	0.5	1	6	5	100	0.2	0.0448162
731	50	0.5	1	8	0.5	100	2	0
732	50	0.5	1	8	1	100	1	0
733	50	0.5	1	8	1.5	100	0.666667	0
734	50	0.5	1	8	2	100	0.5	0.00539908
735	50	0.5	1	8	2.5	100	0.4	0.0351276
736	50	0.5	1	8	3	100	0.333333	0.111828
737	50	0.5	1	8	3.5	100	0.285714	0.205847
738	50	0.5	1	8	4	100	0.25	0.300625
739	50	0.5	1	8	4.5	100	0.222222	0.39885
740	50	0.5	1	8	5	100	0.2	0.507997
741	50	0.5	1	10	0.5	100	2	0
742	50	0.5	1	10	1	100	1	0
743	50	0.5	1	10	1.5	100	0.666667	0
744	50	0.5	1	10	2	100	0.5	0.00484301
745	50	0.5	1	10	2.5	100	0.4	0.0347395
746	50	0.5	1	10	3	100	0.333333	0.110507
747	50	0.5	1	10	3.5	100	0.285714	0.20647
748	50	0.5	1	10	4	100	0.25	0.313594
749	50	0.5	1	10	4.5	100	0.222222	0.421268
750	50	0.5	1	10	5	100	0.2	0.520553
751	50	0.5	1	12	0.5	100	2	0
752	50	0.5	1	12	1	100	1	0
753	50	0.5	1	12	1.5	100	0.666667	0
754	50	0.5	1	12	2	100	0.5	0.0292324
755	50	0.5	1	12	2.5	100	0.4	0.0829798
756	50	0.5	1	12	3	100	0.333333	0.152337
757	50	0.5	1	12	3.5	100	0.285714	0.233798
758	50	0.5	1	12	4	100	0.25	0.32136
759	50	0.5	1	12	4.5	100	0.222222	0.411248
760	50	0.5	1	12	5	100	0.2	0.505173
761	50	0.5	1	14	0.5	100	2	0
762	50	0.5	1	14	1	100	1	0
763	50	0.5	1	14	1.5	100	0.666667	0.0046835
764	50	0.5	1	14	2	100	0.5	0.0364217
765	50	0.5	1	14	2.5	100	0.4	0.113887
766	50	0.5	1	14	3	100	0.333333	0.226857
767	50	0.5	1	14	3.5	100	0.285714	0.338564
768	50	0.5	1	14	4	100	0.25	0.443376
769	50	0.5	1	14	4.5	100	0.222222	0.544083
770	50	0.5	1	14	5	100	0.2	0.652187
771	50	0.5	1	16	0.5	100	2	0
772	50	0.5	1	16	1	100	1	0
773	50	0.5	1	16	1.5	100	0.666667	0.00532417
774	50	0.5	1	16	2	100	0.5	0.056442
775	50	0.5	1	16	2.5	100	0.4	0.14726
776	50	0.5	1	16	3	100	0.333333	0.253696
777	50	0.5	1	16	3.5	100	0.285714	0.360484
778	50	0.5	1	16	4	100	0.25	0.471415
779	50	0.5	1	16	4.5	100	0.222222	0.601498
780	50	0.5	1	16	5	100	0.2	0.75137
781	50	0.5	1.5	6	0.5	100	3	0
782	50	0.5	1.5	6	1	100	1.5	0
783	50	0.5	1.5	6	1.5	100	1	0
784	50	0.5	1.5	6	2	100	0.75	0
785	50	0.5	1.5	6	2.5	100	0.6	0
786	50	0.5	1.5	6	3	100	0.5	0
787	50	0.5	1.5	6	3.5	100	0.428571	0
788	50	0.5	1.5	6	4	100	0.375	0
789	50	0.5	1.5	6	4.5	100	0.333333	0
790	50	0.5	1.5	6	5	100	0.3	0
791	50	0.5	1.5	8	0.5	100	3	0
792	50	0.5	1.5	8	1	100	1.5	0
793	50	0.5	1.5	8	1.5	100	1	0
794	50	0.5	1.5	8	2	100	0.75	0
795	50	0.5	1.5	8	2.5	100	0.6	0.00264054
796	50	0.5	1.5	8	3	100	0.5	0.0169408
797	50	0.5	1.5	8	3.5	100	0.428571	0.0533431
798	50	0.5	1.5	8	4	100	0.375	0.110882
799	50	0.5	1.5	8	4.5	100	0.333333	0.19006
800	50	0.5	1.5	8	5	100	0.3	0.285516
801	50	0.5	1.5	10	0.5	100	3	0
802	50	0.5	1.5	10	1	100	1.5	0
803	50	0.5	1.5	10	1.5	100	1	0
804	50	0.5	1.5	10	2	100	0.75	0
805	50	0.5	1.5	10	2.5	100	0.6	0
806	50	0.5	1.5	10	3	100	0.5	0.00950202
807	50	0.5	1.5	10	3.5	100	0.428571	0.0550853
808	50	0.5	1.5	10	4	100	0.375	0.140169
809	50	0.5	1.5	10	4.5	100	0.333333	0.227745
810	50	0.5	1.5	10	5	100	0.3	0.307518
811	50	0.5	1.5	12	0.5	100	3	0
812	50	0.5	1.5	12	1	100	1.5	0
813	50	0.5	1.5	12	1.5	100	1	0
814	50	0.5	1.5	12	2	100	0.75	0
815	50	0.5	1.5	12	2.5	100	0.6	0.00325875
816	50	0.5	1.5	12	3	100	0.5	0.0283354
817	50	0.5	1.5	12	3.5	100	0.428571	0.0770888
818	50	0.5	1.5	12	4	100	0.375	0.140856
819	50	0.5	1.5	12	4.5	100	0.333333	0.211314
820	50	0.5	1.5	12	5	100	0.3	0.292364
821	50	0.5	1.5	14	0.5	100	3	0
822	50	0.5	1.5	14	1	100	1.5	0
823	50	0.5	1.5	14	1.5	100	1	0
824	50	0.5	1.5	14	2	100	0.75	0
825	50	0.5	1.5	14	2.5	100	0.6	0.00955294
826	50	0.5	1.5	14	3	100	0.5	0.0400183
827	50	0.5	1.5	14	3.5	100	0.428571	0.110974
828	50	0.5	1.5	14	4	100	0.375	0.207391
829	50	0.5	1.5	14	4.5	100	0.333333	0.306091
830	50	0.5	1.5	14	5	100	0.3	0.402055
831	50	0.5	1.5	16	0.5	100	3	0
832	50	0.5	1.5	16	1	100	1.5	0
833	50	0.5	1.5	16	1.5	100	1	0
834	50	0.5	1.5	16	2	100	0.75	0
835	50	0.5	1.5	16	2.5	100	0.6	0.0138179
836	50	0.5	1.5	16	3	100	0.5	0.0647208
837	50	0.5	1.5	16	3.5	100	0.428571	0.145
838	50	0.5	1.5	16	4	100	0.375	0.23698
839	50	0.5	1.5	16	4.5	100	0.333333	0.34055
840	50	0.5	1.5	16	5	100	0.3	0.468457
841	50	0.5	2	6	0.5	100	4	0
842	50	0.5	2	6	1	100	2	0
843	50	0.5	2	6	1.5	100	1.33333	0
844	50	0.5	2	6	2	100	1	0
845	50	0.5	2	6	2.5	100	0.8	0
846	50	0.5	2	6	3	100	0.666667	0
847	50	0.5	2	6	3.5	100	0.571429	0
848	50	0.5	2	6	4	100	0.5	0
849	50	0.5	2	6	4.5	100	0.444444	0
850	50	0.5	2	6	5	100	0.4	0
851	50	0.5	2	8	0.5	100	4	0
852	50	0.5	2	8	1	100	2	0
853	50	0.5	2	8	1.5	100	1.33333	0
854	50	0.5	2	8	2	100	1	0
855	50	0.5	2	8	2.5	100	0.8	0
856	50	0.5	2	8	3	100	0.666667	0.00218362
857	50	0.5	2	8	3.5	100	0.571429	0.0118163
858	50	0.5	2	8	4	100	0.5	0.0331835
859	50	0.5	2	8	4.5	100	0.444444	0.0674937
860	50	0.5	2	8	5	100	0.4	0.113723
861	50	0.5	2	10	0.5	100	4	0
862	50	0.5	2	10	1	100	2	0
863	50	0.5	2	10	1.5	100	1.33333	0
864	50	0.5	2	10	2	100	1	0
865	50	0.5	2	10	2.5	100	0.8	0
866	50	0.5	2	10	3	100	0.666667	0
867	50	0.5	2	10	3.5	100	0.571429	0.00399154
868	50	0.5	2	10	4	100	0.5	0.0276075
869	50	0.5	2	10	4.5	100	0.444444	0.091226
870	50	0.5	2	10	5	100	0.4	0.163539
871	50	0.5	2	12	0.5	100	4	0
872	50	0.5	2	12	1	100	2	0
873	50	0.5	2	12	1.5	100	1.33333	0
874	50	0.5	2	12	2	100	1	0
875	50	0.5	2	12	2.5	100	0.8	0
876	50	0.5	2	12	3	100	0.666667	0
877	50	0.5	2	12	3.5	100	0.571429	0.00663106
878	50	0.5	2	12	4	100	0.5	0.0309256
879	50	0.5	2	12	4.5	100	0.444444	0.0762154
880	50	0.5	2	12	5	100	0.4	0.138106
881	50	0.5	2	14	0.5	100	4	0
882	50	0.5	2	14	1	100	2	0
883	50	0.5	2	14	1.5	100	1.33333	0
884	50	0.5	2	14	2	100	1	0
885	50	0.5	2	14	2.5	100	0.8	0
886	50	0.5	2	14	3	100	0.666667	0.00202007
887	50	0.5	2	14	3.5	100	0.571429	0.0158603
888	50	0.5	2	14	4	100	0.5	0.0498791
889	50	0.5	2	14	4.5	100	0.444444	0.114151
890	50	0.5	2	14	5	100	0.4	0.191537
891	50	0.5	2	16	0.5	100	4	0
892	50	0.5	2	16	1	100	2	0
893	50	0.5	2	16	1.5	100	1.33333	0
894	50	0.5	2	16	2	100	1	0
895	50	0.5	2	16	2.5	100	0.8	0
896	50	0.5	2	16	3	100	0.666667	0
897	50	0.5	2	16	3.5	100	0.571429	0.0200529
898	50	0.5	2	16	4	100	0.5	0.0660198
899	50	0.5	2	16	4.5	100	0.444444	0.139702
900	50	0.5	2	16	5	100	0.4	0.230888
901	50	0.5	2.5	6	0.5	100	5	0
902	50	0.5	2.5	6	1	100	2.5	0
903	50	0.5	2.5	6	1.5	100	1.66667	0
904	50	0.5	2.5	6	2	100	1.25	0
905	50	0.5	2.5	6	2.5	100	1	0
906	50	0.5	2.5	6	3	100	0.833333	0
907	50	0.5	2.5	6	3.5	100	0.714286	0
908	50	0.5	2.5	6	4	100	0.625	0
909	50	0.5	2.5	6	4.5	100	0.555556	0
910	50	0.5	2.5	6	5	100	0.5	0
911	50	0.5	2.5	8	0.5	100	5	0
912	50	0.5	2.5	8	1	100	2.5	0
913	50	0.5	2.5	8	1.5	100	1.66667	0
914	50	0.5	2.5	8	2	100	1.25	0
915	50	0.5	2.5	8	2.5	100	1	0
916	50	0.5	2.5	8	3	100	0.833333	0
917	50	0.5	2.5	8	3.5	100	0.714286	0.000976357
918	50	0.5	2.5	8	4	100	0.625	0.00769476
919	50	0.5	2.5	8	4.5	100	0.555556	0.0183999
920	50	0.5	2.5	8	5	100	0.5	0.0371353
921	50	0.5	2.5	10	0.5	100	5	0
922	50	0.5	2.5	10	1	100	2.5	0
923	50	0.5	2.5	10	1.5	100	1.66667	0
924	50	0.5	2.5	10	2	100	1.25	0
925	50	0.5	2.5	10	2.5	100	1	0
926	50	0.5	2.5	10	3	100	0.833333	0
927	50	0.5	2.5	10	3.5	100	0.714286	0
928	50	0.5	2.5	10	4	100	0.625	0.00254807
929	50	0.5	2.5	10	4.5	100	0.555556	0.0146369
930	50	0.5	2.5	10	5	100	0.5	0.0549085
931	50	0.5	2.5	12	0.5	100	5	0
932	50	0.5	2.5	12	1	100	2.5	0
933	50	0.5	2.5	12	1.5	100	1.66667	0
934	50	0.5	2.5	12	2	100	1.25	0
935	50	0.5	2.5	12	2.5	100	1	0
936	50	0.5	2.5	12	3	100	0.833333	0
937	50	0.5	2.5	12	3.5	100	0.714286	0
938	50	0.5	2.5	12	4	100	0.625	0.00088811
939	50	0.5	2.5	12	4.5	100	0.555556	0.0096035
940	50	0.5	2.5	12	5	100	0.5	0.0336435
941	50	0.5	2.5	14	0.5	100	5	0
942	50	0.5	2.5	14	1	100	2.5	0
943	50	0.5	2.5	14	1.5	100	1.66667	0
944	50	0.5	2.5	14	2	100	1.25	0
945	50	0.5	2.5	14	2.5	100	1	0
946	50	0.5	2.5	14	3	100	0.833333	0
947	50	0.5	2.5	14	3.5	100	0.714286	0
948	50	0.5	2.5	14	4	100	0.625	0.0032333
949	50	0.5	2.5	14	4.5	100	0.555556	0.0192269
950	50	0.5	2.5	14	5	100	0.5	0.0536933
951	50	0.5	2.5	16	0.5	100	5	0
952	50	0.5	2.5	16	1	100	2.5	0
953	50	0.5	2.5	16	1.5	100	1.66667	0
954	50	0.5	2.5	16	2	100	1.25	0
955	50	0.5	2.5	16	2.5	100	1	0
956	50	0.5	2.5	16	3	100	0.833333	0
957	50	0.5	2.5	16	3.5	100	0.714286	0
958	50	0.5	2.5	16	4	100	0.625	0
959	50	0.5	2.5	16	4.5	100	0.555556	0.0243132
960	50	0.5	2.5	16	5	100	0.5	0.0749594
961	50	0.5	3	6	0.5	100	6	0
962	50	0.5	3	6	1	100	3	0
963	50	0.5	3	6	1.5	100	2	0
964	50	0.5	3	6	2	100	1.5	0
965	50	0.5	3	6	2.5	100	1.2	0
966	50	0.5	3	6	3	100	1	0
967	50	0.5	3	6	3.5	100	0.857143	0
968	50	0.5	3	6	4	100	0.75	0
969	50	0.5	3	6	4.5	100	0.666667	0
970	50	0.5	3	6	5	100	0.6	0
971	50	0.5	3	8	0.5	100	6	0
972	50	0.5	3	8	1	100	3	0
973	50	0.5	3	8	1.5	100	2	0
974	50	0.5	3	8	2	100	1.5	0
975	50	0.5	3	8	2.5	100	1.2	0
976	50	0.5	3	8	3	100	1	0
977	50	0.5	3	8	3.5	100	0.857143	0
978	50	0.5	3	8	4	100	0.75	0
979	50	0.5	3	8	4.5	100	0.666667	0.00366868
980	50	0.5	3	8	5	100	0.6	0.00965255
981	50	0.5	3	10	0.5	100	6	0
982	50	0.5	3	10	1	100	3	0
983	50	0.5	3	10	1.5	100	2	0
984	50	0.5	3	10	2	100	1.5	0
985	50	0.5	3	10	2.5	100	1.2	0
986	50	0.5	3	10	3	100	1	0
987	50	0.5	3	10	3.5	100	0.857143	0
988	50	0.5	3	10	4	100	0.75	0
989	50	0.5	3	10	4.5	100	0.666667	0.000819258
990	50	0.5	3	10	5	100	0.6	0.00983607
991	50	0.5	3	12	0.5	100	6	0
992	50	0.5	3	12	1	100	3	0
993	50	0.5	3	12	1.5	100	2	0
994	50	0.5	3	12	2	100	1.5	0
995	50	0.5	3	12	2.5	100	1.2	0
996	50	0.5	3	12	3	100	1	0
997	50	0.5	3	12	3.5	100	0.857143	0
998	50	0.5	3	12	4	100	0.75	0
999	50	0.5	3	12	4.5	100	0.666667	0
1000	50	0.5	3	12	5	100	0.6	0.00367543
1001	50	0.5	3	14	0.5	100	6	0
1002	50	0.5	3	14	1	100	3	0
1003	50	0.5	3	14	1.5	100	2	0
1004	50	0.5	3	14	2	100	1.5	0
1005	50	0.5	3	14	2.5	100	1.2	0
1006	50	0.5	3	14	3	100	1	0
1007	50	0.5	3	14	3.5	100	0.857143	0
1008	50	0.5	3	14	4	100	0.75	0
1009	50	0.5	3	14	4.5	100	0.666667	0
1010	50	0.5	3	14	5	100	0.6	0.00323752
1011	50	0.5	3	16	0.5	100	6	0
1012	50	0.5	3	16	1	100	3	0
1013	50	0.5	3	16	1.5	100	2	0
1014	50	0.5	3	16	2	100	1.5	0
1015	50	0.5	3	16	2.5	100	1.2	0
1016	50	0.5	3	16	3	100	1	0
1017	50	0.5	3	16	3.5	100	0.857143	0
1018	50	0.5	3	16	4	100	0.75	0
1019	50	0.5	3	16	4.5	100	0.666667	0
1020	50	0.5	3	16	5	100	0.6	0.00334728
1021	50	0.5	3.5	6	0.5	100	7	0
1022	50	0.5	3.5	6	1	100	3.5	0
1023	50	0.5	3.5	6	1.5	100	2.33333	0
1024	50	0.5	3.5	6	2	100	1.75	0
1025	50	0.5	3.5	6	2.5	100	1.4	0
1026	50	0.5	3.5	6	3	100	1.16667	0
1027	50	0.5	3.5	6	3.5	100	1	0
1028	50	0.5	3.5	6	4	100	0.875	0
1029	50	0.5	3.5	6	4.5	100	0.777778	0
1030	50	0.5	3.5	6	5	100	0.7	0
1031	50	0.5	3.5	8	0.5	100	7	0
1032	50	0.5	3.5	8	1	100	3.5	0
1033	50	0.5	3.5	8	1.5	100	2.33333	0
1034	50	0.5	3.5	8	2	100	1.75	0
1035	50	0.5	3.5	8	2.5	100	1.4	0
1036	50	0.5	3.5	8	3	100	1.16667	0
1037	50	0.5	3.5	8	3.5	100	1	0
1038	50	0.5	3.5	8	4	100	0.875	0
1039	50	0.5	3.5	8	4.5	100	0.777778	0
1040	50	0.5	3.5	8	5	100	0.7	6.87361e-05
1041	50	0.5	3.5	10	0.5	100	7	0
1042	50	0.5	3.5	10	1	100	3.5	0
1043	50	0.5	3.5	10	1.5	100	2.33333	0
1044	50	0.5	3.5	10	2	100	1.75	0
1045	50	0.5	3.5	10	2.5	100	1.4	0
1046	50	0.5	3.5	10	3	100	1.16667	0
1047	50	0.5	3.5	10	3.5	100	1	0
1048	50	0.5	3.5	10	4	100	0.875	0
1049	50	0.5	3.5	10	4.5	100	0.777778	0
1050	50	0.5	3.5	10	5	100	0.7	2.97356e-11
1051	50	0.5	3.5	12	0.5	100	7	0
1052	50	0.5	3.5	12	1	100	3.5	0
1053	50	0.5	3.5	12	1.5	100	2.33333	0
1054	50	0.5	3.5	12	2	100	1.75	0
1055	50	0.5	3.5	12	2.5	100	1.4	0
1056	50	0.5	3.5	12	3	100	1.16667	0
1057	50	0.5	3.5	12	3.5	100	1	0
1058	50	0.5	3.5	12	4	100	0.875	0
1059	50	0.5	3.5	12	4.5	100	0.777778	0
1060	50	0.5	3.5	12	5	100	0.7	0
1061	50	0.5	3.5	14	0.5	100	7	0
1062	50	0.5	3.5	14	1	100	3.5	0
1063	50	0.5	3.5	14	1.5	100	2.33333	0
1064	50	0.5	3.5	14	2	100	1.75	0
1065	50	0.5	3.5	14	2.5	100	1.4	0
1066	50	0.5	3.5	14	3	100	1.16667	0
1067	50	0.5	3.5	14	3.5	100	1	0
1068	50	0.5	3.5	14	4	100	0.875	0
1069	50	0.5	3.5	14	4.5	100	0.777778	0
1070	50	0.5	3.5	14	5	100	0.7	0
1071	50	0.5	3.5	16	0.5	100	7	0
1072	50	0.5	3.5	16	1	100	3.5	0
1073	50	0.5	3.5	16	1.5	100	2.33333	0
1074	50	0.5	3.5	16	2	100	1.75	0
1075	50	0.5	3.5	16	2.5	100	1.4	0
1076	50	0.5	3.5	16	3	100	1.16667	0
1077	50	0.5	3.5	16	3.5	100	1	0
1078	50	0.5	3.5	16	4	100	0.875	0
1079	50	0.5	3.5	16	4.5	100	0.777778	0
1080	50	0.5	3.5	16	5	100	0.7	0
1081	50	0.5	4	6	0.5	100	8	0
1082	50	0.5	4	6	1	100	4	0
1083	50	0.5	4	6	1.5	100	2.66667	0
1084	50	0.5	4	6	2	100	2	0
1085	50	0.5	4	6	2.5	100	1.6	0
1086	50	0.5	4	6	3	100	1.33333	0
1087	50	0.5	4	6	3.5	100	1.14286	0
1088	50	0.5	4	6	4	100	1	0
1089	50	0.5	4	6	4.5	100	0.888889	0
1090	50	0.5	4	6	5	100	0.8	0
1091	50	0.5	4	8	0.5	100	8	0
1092	50	0.5	4	8	1	100	4	0
1093	50	0.5	4	8	1.5	100	2.66667	0
1094	50	0.5	4	8	2	100	2	0
1095	50	0.5	4	8	2.5	100	1.6	0
1096	50	0.5	4	8	3	100	1.33333	0
1097	50	0.5	4	8	3.5	100	1.14286	0
1098	50	0.5	4	8	4	100	1	0
1099	50	0.5	4	8	4.5	100	0.888889	0
1100	50	0.5	4	8	5	100	0.8	0
1101	50	0.5	4	10	0.5	100	8	0
1102	50	0.5	4	10	1	100	4	0
1103	50	0.5	4	10	1.5	100	2.66667	0
1104	50	0.5	4	10	2	100	2	0
1105	50	0.5	4	10	2.5	100	1.6	0
1106	50	0.5	4	10	3	100	1.33333	0
1107	50	0.5	4	10	3.5	100	1.14286	0
1108	50	0.5	4	10	4	100	1	0
1109	50	0.5	4	10	4.5	100	0.888889	0
1110	50	0.5	4	10	5	100	0.8	0
1111	50	0.5	4	12	0.5	100	8	0
1112	50	0.5	4	12	1	100	4	0
1113	50	0.5	4	12	1.5	100	2.66667	0
1114	50	0.5	4	12	2	100	2	0
1115	50	0.5	4	12	2.5	100	1.6	0
1116	50	0.5	4	12	3	100	1.33333	0
1117	50	0.5	4	12	3.5	100	1.14286	0
1118	50	0.5	4	12	4	100	1	0
1119	50	0.5	4	12	4.5	100	0.888889	0
1120	50	0.5	4	12	5	100	0.8	0
1121	50	0.5	4	14	0.5	100	8	0
1122	50	0.5	4	14	1	100	4	0
1123	50	0.5	4	14	1.5	100	2.66667	0
1124	50	0.5	4	14	2	100	2	0
1125	50	0.5	4	14	2.5	100	1.6	0
1126	50	0.5	4	14	3	100	1.33333	0
1127	50	0.5	4	14	3.5	100	1.14286	0
1128	50	0.5	4	14	4	100	1	0
1129	50	0.5	4	14	4.5	100	0.888889	0
1130	50	0.5	4	14	5	100	0.8	0
1131	50	0.5	4	16	0.5	100	8	0
1132	50	0.5	4	16	1	100	4	0
1133	50	0.5	4	16	1.5	100	2.66667	0
1134	50	0.5	4	16	2	100	2	0
1135	50	0.5	4	16	2.5	100	1.6	0
1136	50	0.5	4	16	3	100	1.33333	0
1137	50	0.5	4	16	3.5	100	1.14286	0
1138	50	0.5	4	16	4	100	1	0
1139	50	0.5	4	16	4.5	100	0.888889	0
1140	50	0.5	4	16	5	100	0.8	0
1141	50	0.5	4.5	6	0.5	100	9	0
1142	50	0.5	4.5	6	1	100	4.5	0
1143	50	0.5	4.5	6	1.5	100	3	0
1144	50	0.5	4.5	6	2	100	2.25	0
1145	50	0.5	4.5	6	2.5	100	1.8	0
1146	50	0.5	4.5	6	3	100	1.5	0
1147	50	0.5	4.5	6	3.5	100	1.28571	0
1148	50	0.5	4.5	6	4	100	1.125	0
1149	50	0.5	4.5	6	4.5	100	1	0
1150	50	0.5	4.5	6	5	100	0.9	0
1151	50	0.5	4.5	8	0.5	100	9	0
1152	50	0.5	4.5	8	1	100	4.5	0
1153	50	0.5	4.5	8	1.5	100	3	0
1154	50	0.5	4.5	8	2	100	2.25	0
1155	50	0.5	4.5	8	2.5	100	1.8	0
1156	50	0.5	4.5	8	3	100	1.5	0
1157	50	0.5	4.5	8	3.5	100	1.28571	0
1158	50	0.5	4.5	8	4	100	1.125	0
1159	50	0.5	4.5	8	4.5	100	1	0
1160	50	0.5	4.5	8	5	100	0.9	0
1161	50	0.5	4.5	10	0.5	100	9	0
1162	50	0.5	4.5	10	1	100	4.5	0
1163	50	0.5	4.5	10	1.5	100	3	0
1164	50	0.5	4.5	10	2	100	2.25	0
1165	50	0.5	4.5	10	2.5	100	1.8	0
1166	50	0.5	4.5	10	3	100	1.5	0
1167	50	0.5	4.5	10	3.5	100	1.28571	0
1168	50	0.5	4.5	10	4	100	1.125	0
1169	50	0.5	4.5	10	4.5	100	1	0
1170	50	0.5	4.5	10	5	100	0.9	0
1171	50	0.5	4.5	12	0.5	100	9	0
1172	50	0.5	4.5	12	1	100	4.5	0
1173	50	0.5	4.5	12	1.5	100	3	0
1174	50	0.5	4.5	12	2	100	2.25	0
1175	50	0.5	4.5	12	2.5	100	1.8	0
1176	50	0.5	4.5	12	3	100	1.5	0
1177	50	0.5	4.5	12	3.5	100	1.28571	0
1178	50	0.5	4.5	12	4	100	1.125	0
1179	50	0.5	4.5	12	4.5	100	1	0
1180	50	0.5	4.5	12	5	100	0.9	0
1181	50	0.5	4.5	14	0.5	100	9	0
1182	50	0.5	4.5	14	1	100	4.5	0
1183	50	0.5	4.5	14	1.5	100	3	0
1184	50	0.5	4.5	14	2	100	2.25	0
1185	50	0.5	4.5	14	2.5	100	1.8	0
1186	50	0.5	4.5	14	3	100	1.5	0
1187	50	0.5	4.5	14	3.5	100	1.28571	0
1188	50	0.5	4.5	14	4	100	1.125	0
1189	50	0.5	4.5	14	4.5	100	1	0
1190	50	0.5	4.5	14	5	100	0.9	0
1191	50	0.5	4.5	16	0.5	100	9	0
1192	50	0.5	4.5	16	1	100	4.5	0
1193	50	0.5	4.5	16	1.5	100	3	0
1194	50	0.5	4.5	16	2	100	2.25	0
1195	50	0.5	4.5	16	2.5	100	1.8	0
1196	50	0.5	4.5	16	3	100	1.5	0
1197	50	0.5	4.5	16	3.5	100	1.28571	0
1198	50	0.5	4.5	16	4	100	1.125	0
1199	50	0.5	4.5	16	4.5	100	1	0
1200	50	0.5	4.5	16	5	100	0.9	0
1201	50	1	0.25	6	0.5	50	0.5	0
1202	50	1	0.25	6	1	50	0.25	0.0188951
1203	50	1	0.25	6	1.5	50	0.166667	0.0499727
1204	50	1	0.25	6	2	50	0.125	0.0881084
1205	50	1	0.25	6	2.5	50	0.1	0.131973
1206	50	1	0.25	6	3	50	0.0833333	0.174566
1207	50	1	0.25	6	3.5	50	0.0714286	0.214864
1208	50	1	0.25	6	4	50	0.0625	0.254424
1209	50	1	0.25	6	4.5	50	0.0555556	0.302103
1210	50	1	0.25	6	5	50	0.05	0.366268
1211	50	1	0.25	8	0.5	50	0.5	0.0186858
1212	50	1	0.25	8	1	50	0.25	0.0890417
1213	50	1	0.25	8	1.5	50	0.166667	0.180312
1214	50	1	0.25	8	2	50	0.125	0.276243
1215	50	1	0.25	8	2.5	50	0.1	0.372678
1216	50	1	0.25	8	3	50	0.0833333	0.473889
1217	50	1	0.25	8	3.5	50	0.0714286	0.595788
1218	50	1	0.25	8	4	50	0.0625	0.716587
1219	50	1	0.25	8	4.5	50	0.0555556	0.838714
1220	50	1	0.25	8	5	50	0.05	1.02825
1221	50	1	0.25	10	0.5	50	0.5	0.0242196
1222	50	1	0.25	10	1	50	0.25	0.0948074
1223	50	1	0.25	10	1.5	50	0.166667	0.170992
1224	50	1	0.25	10	2	50	0.125	0.241579
1225	50	1	0.25	10	2.5	50	0.1	0.360213
1226	50	1	0.25	10	3	50	0.0833333	0.502168
1227	50	1	0.25	10	3.5	50	0.0714286	0.656345
1228	50	1	0.25	10	4	50	0.0625	0.792127
1229	50	1	0.25	10	4.5	50	0.0555556	0.91747
1230	50	1	0.25	10	5	50	0.05	1.05036
1231	50	1	0.25	12	0.5	50	0.5	0.0422494
1232	50	1	0.25	12	1	50	0.25	0.123061
1233	50	1	0.25	12	1.5	50	0.166667	0.22215
1234	50	1	0.25	12	2	50	0.125	0.306045
1235	50	1	0.25	12	2.5	50	0.1	0.394973
1236	50	1	0.25	12	3	50	0.0833333	0.506711
1237	50	1	0.25	12	3.5	50	0.0714286	0.629835
1238	50	1	0.25	12	4	50	0.0625	0.758635
1239	50	1	0.25	12	4.5	50	0.0555556	0.907694
1240	50	1	0.25	12	5	50	0.05	1.06044
1241	50	1	0.25	14	0.5	50	0.5	0.0540206
1242	50	1	0.25	14	1	50	0.25	0.147617
1243	50	1	0.25	14	1.5	50	0.166667	0.28197
1244	50	1	0.25	14	2	50	0.125	0.39797
1245	50	1	0.25	14	2.5	50	0.1	0.509773
1246	50	1	0.25	14	3	50	0.0833333	0.627167
1247	50	1	0.25	14	3.5	50	0.0714286	0.747175
1248	50	1	0.25	14	4	50	0.0625	0.872705
1249	50	1	0.25	14	4.5	50	0.0555556	1.00207
1250	50	1	0.25	14	5	50	0.05	1.17032
1251	50	1	0.25	16	0.5	50	0.5	0.0500625
1252	50	1	0.25	16	1	50	0.25	0.168828
1253	50	1	0.25	16	1.5	50	0.166667	0.293156
1254	50	1	0.25	16	2	50	0.125	0.412998
1255	50	1	0.25	16	2.5	50	0.1	0.549269
1256	50	1	0.25	16	3	50	0.0833333	0.704609
1257	50	1	0.25	16	3.5	50	0.0714286	0.888224
1258	50	1	0.25	16	4	50	0.0625	1.07067
1259	50	1	0.25	16	4.5	50	0.0555556	1.25107
1260	50	1	0.25	16	5	50	0.05	1.42443
1261	50	1	0.5	6	0.5	50	1	0
1262	50	1	0.5	6	1	50	0.5	0
1263	50	1	0.5	6	1.5	50	0.333333	7.66194e-07
1264	50	1	0.5	6	2	50	0.25	0.0248766
1265	50	1	0.5	6	2.5	50	0.2	0.0516828
1266	50	1	0.5	6	3	50	0.166667	0.0804125
1267	50	1	0.5	6	3.5	50	0.142857	0.107044
1268	50	1	0.5	6	4	50	0.125	0.138797
1269	50	1	0.5	6	4.5	50	0.111111	0.175428
1270	50	1	0.5	6	5	50	0.1	0.219236
1271	50	1	0.5	8	0.5	50	1	0
1272	50	1	0.5	8	1	50	0.5	0.0156353
1273	50	1	0.5	8	1.5	50	0.333333	0.0769683
1274	50	1	0.5	8	2	50	0.25	0.156887
1275	50	1	0.5	8	2.5	50	0.2	0.250834
1276	50	1	0.5	8	3	50	0.166667	0.35323
1277	50	1	0.5	8	3.5	50	0.142857	0.470607
1278	50	1	0.5	8	4	50	0.125	0.586858
1279	50	1	0.5	8	4.5	50	0.111111	0.696181
1280	50	1	0.5	8	5	50	0.1	0.810488
1281	50	1	0.5	10	0.5	50	1	0
1282	50	1	0.5	10	1	50	0.5	0.0176318
1283	50	1	0.5	10	1.5	50	0.333333	0.0703374
1284	50	1	0.5	10	2	50	0.25	0.136402
1285	50	1	0.5	10	2.5	50	0.2	0.218714
1286	50	1	0.5	10	3	50	0.166667	0.348963
1287	50	1	0.5	10	3.5	50	0.142857	0.484468
1288	50	1	0.5	10	4	50	0.125	0.617813
1289	50	1	0.5	10	4.5	50	0.111111	0.746265
1290	50	1	0.5	10	5	50	0.1	0.851482
1291	50	1	0.5	12	0.5	50	1	0
1292	50	1	0.5	12	1	50	0.5	0.0427031
1293	50	1	0.5	12	1.5	50	0.333333	0.113997
1294	50	1	0.5	12	2	50	0.25	0.19455
1295	50	1	0.5	12	2.5	50	0.2	0.281256
1296	50	1	0.5	12	3	50	0.166667	0.368711
1297	50	1	0.5	12	3.5	50	0.142857	0.46169
1298	50	1	0.5	12	4	50	0.125	0.562972
1299	50	1	0.5	12	4.5	50	0.111111	0.655974
1300	50	1	0.5	12	5	50	0.1	0.78407
1301	50	1	0.5	14	0.5	50	1	0
1302	50	1	0.5	14	1	50	0.5	0.0561772
1303	50	1	0.5	14	1.5	50	0.333333	0.154698
1304	50	1	0.5	14	2	50	0.25	0.273274
1305	50	1	0.5	14	2.5	50	0.2	0.38709
1306	50	1	0.5	14	3	50	0.166667	0.496546
1307	50	1	0.5	14	3.5	50	0.142857	0.606908
1308	50	1	0.5	14	4	50	0.125	0.722661
1309	50	1	0.5	14	4.5	50	0.111111	0.835253
1310	50	1	0.5	14	5	50	0.1	0.954066
1311	50	1	0.5	16	0.5	50	1	0
1312	50	1	0.5	16	1	50	0.5	0.0666821
1313	50	1	0.5	16	1.5	50	0.333333	0.167161
1314	50	1	0.5	16	2	50	0.25	0.279294
1315	50	1	0.5	16	2.5	50	0.2	0.403274
1316	50	1	0.5	16	3	50	0.166667	0.527091
1317	50	1	0.5	16	3.5	50	0.142857	0.660468
1318	50	1	0.5	16	4	50	0.125	0.813964
1319	50	1	0.5	16	4.5	50	0.111111	0.967394
1320	50	1	0.5	16	5	50	0.1	1.13496
1321	50	1	1	6	0.5	50	2	0
1322	50	1	1	6	1	50	1	0
1323	50	1	1	6	1.5	50	0.666667	0
1324	50	1	1	6	2	50	0.5	0
1325	50	1	1	6	2.5	50	0.4	0
1326	50	1	1	6	3	50	0.333333	0
1327	50	1	1	6	3.5	50	0.285714	0.0146078
1328	50	1	1	6	4	50	0.25	0.0290807
1329	50	1	1	6	4.5	50	0.222222	0.0446245
1330	50	1	1	6	5	50	0.2	0.0664909
1331	50	1	1	8	0.5	50	2	0
1332	50	1	1	8	1	50	1	0
1333	50	1	1	8	1.5	50	0.666667	1.67659e-13
1334	50	1	1	8	2	50	0.5	0.0137711
1335	50	1	1	8	2.5	50	0.4	0.0697326
1336	50	1	1	8	3	50	0.333333	0.152158
1337	50	1	1	8	3.5	50	0.285714	0.255258
1338	50	1	1	8	4	50	0.25	0.362123
1339	50	1	1	8	4.5	50	0.222222	0.467932
1340	50	1	1	8	5	50	0.2	0.57353
1341	50	1	1	10	0.5	50	2	0
1342	50	1	1	10	1	50	1	0
1343	50	1	1	10	1.5	50	0.666667	0
1344	50	1	1	10	2	50	0.5	0.00834044
1345	50	1	1	10	2.5	50	0.4	0.0476915
1346	50	1	1	10	3	50	0.333333	0.134245
1347	50	1	1	10	3.5	50	0.285714	0.243546
1348	50	1	1	10	4	50	0.25	0.355496
1349	50	1	1	10	4.5	50	0.222222	0.464702
1350	50	1	1	10	5	50	0.2	0.569606
1351	50	1	1	12	0.5	50	2	0
1352	50	1	1	12	1	50	1	0
1353	50	1	1	12	1.5	50	0.666667	0.00483381
1354	50	1	1	12	2	50	0.5	0.0433384
1355	50	1	1	12	2.5	50	0.4	0.0988677
1356	50	1	1	12	3	50	0.333333	0.167785
1357	50	1	1	12	3.5	50	0.285714	0.249223
1358	50	1	1	12	4	50	0.25	0.336792
1359	50	1	1	12	4.5	50	0.222222	0.427628
1360	50	1	1	12	5	50	0.2	0.520082
1361	50	1	1	14	0.5	50	2	0
1362	50	1	1	14	1	50	1	0
1363	50	1	1	14	1.5	50	0.666667	0.00985479
1364	50	1	1	14	2	50	0.5	0.0518086
1365	50	1	1	14	2.5	50	0.4	0.15522
1366	50	1	1	14	3	50	0.333333	0.262183
1367	50	1	1	14	3.5	50	0.285714	0.370256
1368	50	1	1	14	4	50	0.25	0.472659
1369	50	1	1	14	4.5	50	0.222222	0.575771
1370	50	1	1	14	5	50	0.2	0.683558
1371	50	1	1	16	0.5	50	2	0
1372	50	1	1	16	1	50	1	0
1373	50	1	1	16	1.5	50	0.666667	0.0160249
1374	50	1	1	16	2	50	0.5	0.0735979
1375	50	1	1	16	2.5	50	0.4	0.170626
1376	50	1	1	16	3	50	0.333333	0.27816
1377	50	1	1	16	3.5	50	0.285714	0.388547
1378	50	1	1	16	4	50	0.25	0.504527
1379	50	1	1	16	4.5	50	0.222222	0.654208
1380	50	1	1	16	5	50	0.2	0.811267
1381	50	1	1.5	6	0.5	50	3	0
1382	50	1	1.5	6	1	50	1.5	0
1383	50	1	1.5	6	1.5	50	1	0
1384	50	1	1.5	6	2	50	0.75	0
1385	50	1	1.5	6	2.5	50	0.6	0
1386	50	1	1.5	6	3	50	0.5	0
1387	50	1	1.5	6	3.5	50	0.428571	0
1388	50	1	1.5	6	4	50	0.375	0
1389	50	1	1.5	6	4.5	50	0.333333	0
1390	50	1	1.5	6	5	50	0.3	0.00673244
1391	50	1	1.5	8	0.5	50	3	0
1392	50	1	1.5	8	1	50	1.5	0
1393	50	1	1.5	8	1.5	50	1	0
1394	50	1	1.5	8	2	50	0.75	0
1395	50	1	1.5	8	2.5	50	0.6	0.00824099
1396	50	1	1.5	8	3	50	0.5	0.0365377
1397	50	1	1.5	8	3.5	50	0.428571	0.0931941
1398	50	1	1.5	8	4	50	0.375	0.165699
1399	50	1	1.5	8	4.5	50	0.333333	0.257543
1400	50	1	1.5	8	5	50	0.3	0.3571
1401	50	1	1.5	10	0.5	50	3	0
1402	50	1	1.5	10	1	50	1.5	0
1403	50	1	1.5	10	1.5	50	1	0
1404	50	1	1.5	10	2	50	0.75	0
1405	50	1	1.5	10	2.5	50	0.6	0
1406	50	1	1.5	10	3	50	0.5	0.02243
1407	50	1	1.5	10	3.5	50	0.428571	0.0901498
1408	50	1	1.5	10	4	50	0.375	0.176407
1409	50	1	1.5	10	4.5	50	0.333333	0.271375
1410	50	1	1.5	10	5	50	0.3	0.359595
1411	50	1	1.5	12	0.5	50	3	0
1412	50	1	1.5	12	1	50	1.5	0
1413	50	1	1.5	12	1.5	50	1	0
1414	50	1	1.5	12	2	50	0.75	0
1415	50	1	1.5	12	2.5	50	0.6	0.00845004
1416	50	1	1.5	12	3	50	0.5	0.0411008
1417	50	1	1.5	12	3.5	50	0.428571	0.0934184
1418	50	1	1.5	12	4	50	0.375	0.161185
1419	50	1	1.5	12	4.5	50	0.333333	0.241454
1420	50	1	1.5	12	5	50	0.3	0.333064
1421	50	1	1.5	14	0.5	50	3	0
1422	50	1	1.5	14	1	50	1.5	0
1423	50	1	1.5	14	1.5	50	1	0
1424	50	1	1.5	14	2	50	0.75	0.00143307
1425	50	1	1.5	14	2.5	50	0.6	0.0177525
1426	50	1	1.5	14	3	50	0.5	0.0650224
1427	50	1	1.5	14	3.5	50	0.428571	0.152616
1428	50	1	1.5	14	4	50	0.375	0.253147
1429	50	1	1.5	14	4.5	50	0.333333	0.355291
1430	50	1	1.5	14	5	50	0.3	0.458188
1431	50	1	1.5	16	0.5	50	3	0
1432	50	1	1.5	16	1	50	1.5	0
1433	50	1	1.5	16	1.5	50	1	0
1434	50	1	1.5	16	2	50	0.75	0
1435	50	1	1.5	16	2.5	50	0.6	0.0248262
1436	50	1	1.5	16	3	50	0.5	0.0881662
1437	50	1	1.5	16	3.5	50	0.428571	0.177733
1438	50	1	1.5	16	4	50	0.375	0.275616
1439	50	1	1.5	16	4.5	50	0.333333	0.384002
1440	50	1	1.5	16	5	50	0.3	0.528595
1441	50	1	2	6	0.5	50	4	0
1442	50	1	2	6	1	50	2	0
1443	50	1	2	6	1.5	50	1.33333	0
1444	50	1	2	6	2	50	1	0
1445	50	1	2	6	2.5	50	0.8	0
1446	50	1	2	6	3	50	0.666667	0
1447	50	1	2	6	3.5	50	0.571429	0
1448	50	1	2	6	4	50	0.5	0
1449	50	1	2	6	4.5	50	0.444444	0
1450	50	1	2	6	5	50	0.4	0
1451	50	1	2	8	0.5	50	4	0
1452	50	1	2	8	1	50	2	0
1453	50	1	2	8	1.5	50	1.33333	0
1454	50	1	2	8	2	50	1	0
1455	50	1	2	8	2.5	50	0.8	1.53311e-13
1456	50	1	2	8	3	50	0.666667	0.00835449
1457	50	1	2	8	3.5	50	0.571429	0.0268788
1458	50	1	2	8	4	50	0.5	0.063052
1459	50	1	2	8	4.5	50	0.444444	0.106452
1460	50	1	2	8	5	50	0.4	0.166135
1461	50	1	2	10	0.5	50	4	0
1462	50	1	2	10	1	50	2	0
1463	50	1	2	10	1.5	50	1.33333	0
1464	50	1	2	10	2	50	1	0
1465	50	1	2	10	2.5	50	0.8	0
1466	50	1	2	10	3	50	0.666667	0
1467	50	1	2	10	3.5	50	0.571429	0.0104211
1468	50	1	2	10	4	50	0.5	0.0574191
1469	50	1	2	10	4.5	50	0.444444	0.130265
1470	50	1	2	10	5	50	0.4	0.202696
1471	50	1	2	12	0.5	50	4	0
1472	50	1	2	12	1	50	2	0
1473	50	1	2	12	1.5	50	1.33333	0
1474	50	1	2	12	2	50	1	0
1475	50	1	2	12	2.5	50	0.8	0
1476	50	1	2	12	3	50	0.666667	0.000259934
1477	50	1	2	12	3.5	50	0.571429	0.0105435
1478	50	1	2	12	4	50	0.5	0.0411867
1479	50	1	2	12	4.5	50	0.444444	0.0954924
1480	50	1	2	12	5	50	0.4	0.173682
1481	50	1	2	14	0.5	50	4	0
1482	50	1	2	14	1	50	2	0
1483	50	1	2	14	1.5	50	1.33333	0
1484	50	1	2	14	2	50	1	0
1485	50	1	2	14	2.5	50	0.8	0
1486	50	1	2	14	3	50	0.666667	0.00449866
1487	50	1	2	14	3.5	50	0.571429	0.0264415
1488	50	1	2	14	4	50	0.5	0.0812439
1489	50	1	2	14	4.5	50	0.444444	0.162164
1490	50	1	2	14	5	50	0.4	0.251885
1491	50	1	2	16	0.5	50	4	0
1492	50	1	2	16	1	50	2	0
1493	50	1	2	16	1.5	50	1.33333	0
1494	50	1	2	16	2	50	1	0
1495	50	1	2	16	2.5	50	0.8	0
1496	50	1	2	16	3	50	0.666667	1.42832e-06
1497	50	1	2	16	3.5	50	0.571429	0.031479
1498	50	1	2	16	4	50	0.5	0.0905589
1499	50	1	2	16	4.5	50	0.444444	0.173122
1500	50	1	2	16	5	50	0.4	0.278479
1501	50	1	2.5	6	0.5	50	5	0
1502	50	1	2.5	6	1	50	2.5	0
1503	50	1	2.5	6	1.5	50	1.66667	0
1504	50	1	2.5	6	2	50	1.25	0
1505	50	1	2.5	6	2.5	50	1	0
1506	50	1	2.5	6	3	50	0.833333	0
1507	50	1	2.5	6	3.5	50	0.714286	0
1508	50	1	2.5	6	4	50	0.625	0
1509	50	1	2.5	6	4.5	50	0.555556	0
1510	50	1	2.5	6	5	50	0.5	0
1511	50	1	2.5	8	0.5	50	5	0
1512	50	1	2.5	8	1	50	2.5	0
1513	50	1	2.5	8	1.5	50	1.66667	0
1514	50	1	2.5	8	2	50	1.25	0
1515	50	1	2.5	8	2.5	50	1	0
1516	50	1	2.5	8	3	50	0.833333	5.73886e-12
1517	50	1	2.5	8	3.5	50	0.714286	0.00713732
1518	50	1	2.5	8	4	50	0.625	0.0205114
1519	50	1	2.5	8	4.5	50	0.555556	0.0423732
1520	50	1	2.5	8	5	50	0.5	0.0725393
1521	50	1	2.5	10	0.5	50	5	0
1522	50	1	2.5	10	1	50	2.5	0
1523	50	1	2.5	10	1.5	50	1.66667	0
1524	50	1	2.5	10	2	50	1.25	0
1525	50	1	2.5	10	2.5	50	1	0
1526	50	1	2.5	10	3	50	0.833333	0
1527	50	1	2.5	10	3.5	50	0.714286	0
1528	50	1	2.5	10	4	50	0.625	0.00788227
1529	50	1	2.5	10	4.5	50	0.555556	0.0314597
1530	50	1	2.5	10	5	50	0.5	0.0929806
1531	50	1	2.5	12	0.5	50	5	0
1532	50	1	2.5	12	1	50	2.5	0
1533	50	1	2.5	12	1.5	50	1.66667	0
1534	50	1	2.5	12	2	50	1.25	0
1535	50	1	2.5	12	2.5	50	1	0
1536	50	1	2.5	12	3	50	0.833333	0
1537	50	1	2.5	12	3.5	50	0.714286	0
1538	50	1	2.5	12	4	50	0.625	0.00384467
1539	50	1	2.5	12	4.5	50	0.555556	0.0179022
1540	50	1	2.5	12	5	50	0.5	0.0555154
1541	50	1	2.5	14	0.5	50	5	0
1542	50	1	2.5	14	1	50	2.5	0
1543	50	1	2.5	14	1.5	50	1.66667	0
1544	50	1	2.5	14	2	50	1.25	0
1545	50	1	2.5	14	2.5	50	1	0
1546	50	1	2.5	14	3	50	0.833333	0
1547	50	1	2.5	14	3.5	50	0.714286	0
1548	50	1	2.5	14	4	50	0.625	0.00679457
1549	50	1	2.5	14	4.5	50	0.555556	0.0319198
1550	50	1	2.5	14	5	50	0.5	0.0914561
1551	50	1	2.5	16	0.5	50	5	0
1552	50	1	2.5	16	1	50	2.5	0
1553	50	1	2.5	16	1.5	50	1.66667	0
1554	50	1	2.5	16	2	50	1.25	0
1555	50	1	2.5	16	2.5	50	1	0
1556	50	1	2.5	16	3	50	0.833333	0
1557	50	1	2.5	16	3.5	50	0.714286	0
1558	50	1	2.5	16	4	50	0.625	0.0139659
1559	50	1	2.5	16	4.5	50	0.555556	0.0467275
1560	50	1	2.5	16	5	50	0.5	0.113671
1561	50	1	3	6	0.5	50	6	0
1562	50	1	3	6	1	50	3	0
1563	50	1	3	6	1.5	50	2	0
1564	50	1	3	6	2	50	1.5	0
1565	50	1	3	6	2.5	50	1.2	0
1566	50	1	3	6	3	50	1	0
1567	50	1	3	6	3.5	50	0.857143	0
1568	50	1	3	6	4	50	0.75	0
1569	50	1	3	6	4.5	50	0.666667	0
1570	50	1	3	6	5	50	0.6	0
1571	50	1	3	8	0.5	50	6	0
1572	50	1	3	8	1	50	3	0
1573	50	1	3	8	1.5	50	2	0
1574	50	1	3	8	2	50	1.5	0
1575	50	1	3	8	2.5	50	1.2	0
1576	50	1	3	8	3	50	1	0
1577	50	1	3	8	3.5	50	0.857143	0
1578	50	1	3	8	4	50	0.75	0.00464104
1579	50	1	3	8	4.5	50	0.666667	0.014156
1580	50	1	3	8	5	50	0.6	0.0262411
1581	50	1	3	10	0.5	50	6	0
1582	50	1	3	10	1	50	3	0
1583	50	1	3	10	1.5	50	2	0
1584	50	1	3	10	2	50	1.5	0
1585	50	1	3	10	2.5	50	1.2	0
1586	50	1	3	10	3	50	1	0
1587	50	1	3	10	3.5	50	0.857143	0
1588	50	1	3	10	4	50	0.75	0
1589	50	1	3	10	4.5	50	0.666667	0.00712161
1590	50	1	3	10	5	50	0.6	0.0249576
1591	50	1	3	12	0.5	50	6	0
1592	50	1	3	12	1	50	3	0
1593	50	1	3	12	1.5	50	2	0
1594	50	1	3	12	2	50	1.5	0
1595	50	1	3	12	2.5	50	1.2	0
1596	50	1	3	12	3	50	1	0
1597	50	1	3	12	3.5	50	0.857143	0
1598	50	1	3	12	4	50	0.75	0
1599	50	1	3	12	4.5	50	0.666667	0.000850724
1600	50	1	3	12	5	50	0.6	0.00946656
1601	50	1	3	14	0.5	50	6	0
1602	50	1	3	14	1	50	3	0
1603	50	1	3	14	1.5	50	2	0
1604	50	1	3	14	2	50	1.5	0
1605	50	1	3	14	2.5	50	1.2	0
1606	50	1	3	14	3	50	1	0
1607	50	1	3	14	3.5	50	0.857143	0
1608	50	1	3	14	4	50	0.75	0
1609	50	1	3	14	4.5	50	0.666667	6.43084e-05
1610	50	1	3	14	5	50	0.6	0.00891685
1611	50	1	3	16	0.5	50	6	0
1612	50	1	3	16	1	50	3	0
1613	50	1	3	16	1.5	50	2	0
1614	50	1	3	16	2	50	1.5	0
1615	50	1	3	16	2.5	50	1.2	0
1616	50	1	3	16	3	50	1	0
1617	50	1	3	16	3.5	50	0.857143	0
1618	50	1	3	16	4	50	0.75	0
1619	50	1	3	16	4.5	50	0.666667	3.35358e-12
1620	50	1	3	16	5	50	0.6	0.0204288
1621	50	1	3.5	6	0.5	50	7	0
1622	50	1	3.5	6	1	50	3.5	0
1623	50	1	3.5	6	1.5	50	2.33333	0
1624	50	1	3.5	6	2	50	1.75	0
1625	50	1	3.5	6	2.5	50	1.4	0
1626	50	1	3.5	6	3	50	1.16667	0
1627	50	1	3.5	6	3.5	50	1	0
1628	50	1	3.5	6	4	50	0.875	0
1629	50	1	3.5	6	4.5	50	0.777778	0
1630	50	1	3.5	6	5	50	0.7	0
1631	50	1	3.5	8	0.5	50	7	0
1632	50	1	3.5	8	1	50	3.5	0
1633	50	1	3.5	8	1.5	50	2.33333	0
1634	50	1	3.5	8	2	50	1.75	0
1635	50	1	3.5	8	2.5	50	1.4	0
1636	50	1	3.5	8	3	50	1.16667	0
1637	50	1	3.5	8	3.5	50	1	0
1638	50	1	3.5	8	4	50	0.875	0
1639	50	1	3.5	8	4.5	50	0.777778	0.00149751
1640	50	1	3.5	8	5	50	0.7	0.0066167
1641	50	1	3.5	10	0.5	50	7	0
1642	50	1	3.5	10	1	50	3.5	0
1643	50	1	3.5	10	1.5	50	2.33333	0
1644	50	1	3.5	10	2	50	1.75	0
1645	50	1	3.5	10	2.5	50	1.4	0
1646	50	1	3.5	10	3	50	1.16667	0
1647	50	1	3.5	10	3.5	50	1	0
1648	50	1	3.5	10	4	50	0.875	0
1649	50	1	3.5	10	4.5	50	0.777778	0
1650	50	1	3.5	10	5	50	0.7	0.00542905
1651	50	1	3.5	12	0.5	50	7	0
1652	50	1	3.5	12	1	50	3.5	0
1653	50	1	3.5	12	1.5	50	2.33333	0
1654	50	1	3.5	12	2	50	1.75	0
1655	50	1	3.5	12	2.5	50	1.4	0
1656	50	1	3.5	12	3	50	1.16667	0
1657	50	1	3.5	12	3.5	50	1	0
1658	50	1	3.5	12	4	50	0.875	0
1659	50	1	3.5	12	4.5	50	0.777778	0
1660	50	1	3.5	12	5	50	0.7	0
1661	50	1	3.5	14	0.5	50	7	0
1662	50	1	3.5	14	1	50	3.5	0
1663	50	1	3.5	14	1.5	50	2.33333	0
1664	50	1	3.5	14	2	50	1.75	0
1665	50	1	3.5	14	2.5	50	1.4	0
1666	50	1	3.5	14	3	50	1.16667	0
1667	50	1	3.5	14	3.5	50	1	0
1668	50	1	3.5	14	4	50	0.875	0
1669	50	1	3.5	14	4.5	50	0.777778	0
1670	50	1	3.5	14	5	50	0.7	0
1671	50	1	3.5	16	0.5	50	7	0
1672	50	1	3.5	16	1	50	3.5	0
1673	50	1	3.5	16	1.5	50	2.33333	0
1674	50	1	3.5	16	2	50	1.75	0
1675	50	1	3.5	16	2.5	50	1.4	0
1676	50	1	3.5	16	3	50	1.16667	0
1677	50	1	3.5	16	3.5	50	1	0
1678	50	1	3.5	16	4	50	0.875	0
1679	50	1	3.5	16	4.5	50	0.777778	0
1680	50	1	3.5	16	5	50	0.7	0
1681	50	1	4	6	0.5	50	8	0
1682	50	1	4	6	1	50	4	0
1683	50	1	4	6	1.5	50	2.66667	0
1684	50	1	4	6	2	50	2	0
1685	50	1	4	6	2.5	50	1.6	0
1686	50	1	4	6	3	50	1.33333	0
1687	50	1	4	6	3.5	50	1.14286	0
1688	50	1	4	6	4	50	1	0
1689	50	1	4	6	4.5	50	0.888889	0
1690	50	1	4	6	5	50	0.8	0
1691	50	1	4	8	0.5	50	8	0
1692	50	1	4	8	1	50	4	0
1693	50	1	4	8	1.5	50	2.66667	0
1694	50	1	4	8	2	50	2	0
1695	50	1	4	8	2.5	50	1.6	0
1696	50	1	4	8	3	50	1.33333	0
1697	50	1	4	8	3.5	50	1.14286	0
1698	50	1	4	8	4	50	1	0
1699	50	1	4	8	4.5	50	0.888889	0
1700	50	1	4	8	5	50	0.8	0
1701	50	1	4	10	0.5	50	8	0
1702	50	1	4	10	1	50	4	0
1703	50	1	4	10	1.5	50	2.66667	0
1704	50	1	4	10	2	50	2	0
1705	50	1	4	10	2.5	50	1.6	0
1706	50	1	4	10	3	50	1.33333	0
1707	50	1	4	10	3.5	50	1.14286	0
1708	50	1	4	10	4	50	1	0
1709	50	1	4	10	4.5	50	0.888889	0
1710	50	1	4	10	5	50	0.8	0
1711	50	1	4	12	0.5	50	8	0
1712	50	1	4	12	1	50	4	0
1713	50	1	4	12	1.5	50	2.66667	0
1714	50	1	4	12	2	50	2	0
1715	50	1	4	12	2.5	50	1.6	0
1716	50	1	4	12	3	50	1.33333	0
1717	50	1	4	12	3.5	50	1.14286	0
1718	50	1	4	12	4	50	1	0
1719	50	1	4	12	4.5	50	0.888889	0
1720	50	1	4	12	5	50	0.8	0
1721	50	1	4	14	0.5	50	8	0
1722	50	1	4	14	1	50	4	0
1723	50	1	4	14	1.5	50	2.66667	0
1724	50	1	4	14	2	50	2	0
1725	50	1	4	14	2.5	50	1.6	0
1726	50	1	4	14	3	50	1.33333	0
1727	50	1	4	14	3.5	50	1.14286	0
1728	50	1	4	14	4	50	1	0
1729	50	1	4	14	4.5	50	0.888889	0
1730	50	1	4	14	5	50	0.8	0
1731	50	1	4	16	0.5	50	8	0
1732	50	1	4	16	1	50	4	0
1733	50	1	4	16	1.5	50	2.66667	0
1734	50	1	4	16	2	50	2	0
1735	50	1	4	16	2.5	50	1.6	0
1736	50	1	4	16	3	50	1.33333	0
1737	50	1	4	16	3.5	50	1.14286	0
1738	50	1	4	16	4	50	1	0
1739	50	1	4	16	4.5	50	0.888889	0
1740	50	1	4	16	5	50	0.8	0
1741	50	1	4.5	6	0.5	50	9	0
1742	50	1	4.5	6	1	50	4.5	0
1743	50	1	4.5	6	1.5	50	3	0
1744	50	1	4.5	6	2	50	2.25	0
1745	50	1	4.5	6	2.5	50	1.8	0
1746	50	1	4.5	6	3	50	1.5	0
1747	50	1	4.5	6	3.5	50	1.28571	0
1748	50	1	4.5	6	4	50	1.125	0
1749	50	1	4.5	6	4.5	50	1	0
1750	50	1	4.5	6	5	50	0.9	0
1751	50	1	4.5	8	0.5	50	9	0
1752	50	1	4.5	8	1	50	4.5	0
1753	50	1	4.5	8	1.5	50	3	0
1754	50	1	4.5	8	2	50	2.25	0
1755	50	1	4.5	8	2.5	50	1.8	0
1756	50	1	4.5	8	3	50	1.5	0
1757	50	1	4.5	8	3.5	50	1.28571	0
1758	50	1	4.5	8	4	50	1.125	0
1759	50	1	4.5	8	4.5	50	1	0
1760	50	1	4.5	8	5	50	0.9	0
1761	50	1	4.5	10	0.5	50	9	0
1762	50	1	4.5	10	1	50	4.5	0
1763	50	1	4.5	10	1.5	50	3	0
1764	50	1	4.5	10	2	50	2.25	0
1765	50	1	4.5	10	2.5	50	1.8	0
1766	50	1	4.5	10	3	50	1.5	0
1767	50	1	4.5	10	3.5	50	1.28571	0
1768	50	1	4.5	10	4	50	1.125	0
1769	50	1	4.5	10	4.5	50	1	0
1770	50	1	4.5	10	5	50	0.9	0
1771	50	1	4.5	12	0.5	50	9	0
1772	50	1	4.5	12	1	50	4.5	0
1773	50	1	4.5	12	1.5	50	3	0
1774	50	1	4.5	12	2	50	2.25	0
1775	50	1	4.5	12	2.5	50	1.8	0
1776	50	1	4.5	12	3	50	1.5	0
1777	50	1	4.5	12	3.5	50	1.28571	0
1778	50	1	4.5	12	4	50	1.125	0
1779	50	1	4.5	12	4.5	50	1	0
1780	50	1	4.5	12	5	50	0.9	0
1781	50	1	4.5	14	0.5	50	9	0
1782	50	1	4.5	14	1	50	4.5	0
1783	50	1	4.5	14	1.5	50	3	0
1784	50	1	4.5	14	2	50	2.25	0
1785	50	1	4.5	14	2.5	50	1.8	0
1786	50	1	4.5	14	3	50	1.5	0
1787	50	1	4.5	14	3.5	50	1.28571	0
1788	50	1	4.5	14	4	50	1.125	0
1789	50	1	4.5	14	4.5	50	1	0
1790	50	1	4.5	14	5	50	0.9	0
1791	50	1	4.5	16	0.5	50	9	0
1792	50	1	4.5	16	1	50	4.5	0
1793	50	1	4.5	16	1.5	50	3	0
1794	50	1	4.5	16	2	50	2.25	0
1795	50	1	4.5	16	2.5	50	1.8	0
1796	50	1	4.5	16	3	50	1.5	0
1797	50	1	4.5	16	3.5	50	1.28571	0
1798	50	1	4.5	16	4	50	1.125	0
1799	50	1	4.5	16	4.5	50	1	0
1800	50	1	4.5	16	5	50	0.9	0
1801	50	1.5	0.25	6	0.5	33.3333	0.5	0.00255936
1802	50	1.5	0.25	6	1	33.3333	0.25	0.0415061
1803	50	1.5	0.25	6	1.5	33.3333	0.166667	0.0825665
1804	50	1.5	0.25	6	2	33.3333	0.125	0.128531
1805	50	1.5	0.25	6	2.5	33.3333	0.1	0.170834
1806	50	1.5	0.25	6	3	33.3333	0.0833333	0.215188
1807	50	1.5	0.25	6	3.5	33.3333	0.0714286	0.257268
1808	50	1.5	0.25	6	4	33.3333	0.0625	0.305147
1809	50	1.5	0.25	6	4.5	33.3333	0.0555556	0.353322
1810	50	1.5	0.25	6	5	33.3333	0.05	0.418099
1811	50	1.5	0.25	8	0.5	33.3333	0.5	0.0408581
1812	50	1.5	0.25	8	1	33.3333	0.25	0.122951
1813	50	1.5	0.25	8	1.5	33.3333	0.166667	0.212404
1814	50	1.5	0.25	8	2	33.3333	0.125	0.297144
1815	50	1.5	0.25	8	2.5	33.3333	0.1	0.400915
1816	50	1.5	0.25	8	3	33.3333	0.0833333	0.524546
1817	50	1.5	0.25	8	3.5	33.3333	0.0714286	0.649737
1818	50	1.5	0.25	8	4	33.3333	0.0625	0.795379
1819	50	1.5	0.25	8	4.5	33.3333	0.0555556	0.973645
1820	50	1.5	0.25	8	5	33.3333	0.05	1.18271
1821	50	1.5	0.25	10	0.5	33.3333	0.5	0.0552583
1822	50	1.5	0.25	10	1	33.3333	0.25	0.122041
1823	50	1.5	0.25	10	1.5	33.3333	0.166667	0.195455
1824	50	1.5	0.25	10	2	33.3333	0.125	0.277402
1825	50	1.5	0.25	10	2.5	33.3333	0.1	0.40098
1826	50	1.5	0.25	10	3	33.3333	0.0833333	0.549794
1827	50	1.5	0.25	10	3.5	33.3333	0.0714286	0.708463
1828	50	1.5	0.25	10	4	33.3333	0.0625	0.849574
1829	50	1.5	0.25	10	4.5	33.3333	0.0555556	0.987922
1830	50	1.5	0.25	10	5	33.3333	0.05	1.17874
1831	50	1.5	0.25	12	0.5	33.3333	0.5	0.0719241
1832	50	1.5	0.25	12	1	33.3333	0.25	0.162073
1833	50	1.5	0.25	12	1.5	33.3333	0.166667	0.254982
1834	50	1.5	0.25	12	2	33.3333	0.125	0.331533
1835	50	1.5	0.25	12	2.5	33.3333	0.1	0.415973
1836	50	1.5	0.25	12	3	33.3333	0.0833333	0.527073
1837	50	1.5	0.25	12	3.5	33.3333	0.0714286	0.650085
1838	50	1.5	0.25	12	4	33.3333	0.0625	0.792382
1839	50	1.5	0.25	12	4.5	33.3333	0.0555556	0.936535
1840	50	1.5	0.25	12	5	33.3333	0.05	1.13544
1841	50	1.5	0.25	14	0.5	33.3333	0.5	0.0920208
1842	50	1.5	0.25	14	1	33.3333	0.25	0.202129
1843	50	1.5	0.25	14	1.5	33.3333	0.166667	0.317382
1844	50	1.5	0.25	14	2	33.3333	0.125	0.421003
1845	50	1.5	0.25	14	2.5	33.3333	0.1	0.524872
1846	50	1.5	0.25	14	3	33.3333	0.0833333	0.638376
1847	50	1.5	0.25	14	3.5	33.3333	0.0714286	0.758673
1848	50	1.5	0.25	14	4	33.3333	0.0625	0.893891
1849	50	1.5	0.25	14	4.5	33.3333	0.0555556	1.06027
1850	50	1.5	0.25	14	5	33.3333	0.05	1.24985
1851	50	1.5	0.25	16	0.5	33.3333	0.5	0.0828556
1852	50	1.5	0.25	16	1	33.3333	0.25	0.209031
1853	50	1.5	0.25	16	1.5	33.3333	0.166667	0.330427
1854	50	1.5	0.25	16	2	33.3333	0.125	0.452869
1855	50	1.5	0.25	16	2.5	33.3333	0.1	0.58846
1856	50	1.5	0.25	16	3	33.3333	0.0833333	0.758405
1857	50	1.5	0.25	16	3.5	33.3333	0.0714286	0.941083
1858	50	1.5	0.25	16	4	33.3333	0.0625	1.13124
1859	50	1.5	0.25	16	4.5	33.3333	0.0555556	1.31217
1860	50	1.5	0.25	16	5	33.3333	0.05	1.47018
1861	50	1.5	0.5	6	0.5	33.3333	1	0
1862	50	1.5	0.5	6	1	33.3333	0.5	0
1863	50	1.5	0.5	6	1.5	33.3333	0.333333	0.0210019
1864	50	1.5	0.5	6	2	33.3333	0.25	0.048146
1865	50	1.5	0.5	6	2.5	33.3333	0.2	0.0808536
1866	50	1.5	0.5	6	3	33.3333	0.166667	0.114211
1867	50	1.5	0.5	6	3.5	33.3333	0.142857	0.150541
1868	50	1.5	0.5	6	4	33.3333	0.125	0.195922
1869	50	1.5	0.5	6	4.5	33.3333	0.111111	0.234129
1870	50	1.5	0.5	6	5	33.3333	0.1	0.275207
1871	50	1.5	0.5	8	0.5	33.3333	1	0.00155553
1872	50	1.5	0.5	8	1	33.3333	0.5	0.0416157
1873	50	1.5	0.5	8	1.5	33.3333	0.333333	0.119309
1874	50	1.5	0.5	8	2	33.3333	0.25	0.196515
1875	50	1.5	0.5	8	2.5	33.3333	0.2	0.286906
1876	50	1.5	0.5	8	3	33.3333	0.166667	0.41258
1877	50	1.5	0.5	8	3.5	33.3333	0.142857	0.530562
1878	50	1.5	0.5	8	4	33.3333	0.125	0.64512
1879	50	1.5	0.5	8	4.5	33.3333	0.111111	0.781684
1880	50	1.5	0.5	8	5	33.3333	0.1	0.947944
1881	50	1.5	0.5	10	0.5	33.3333	1	0
1882	50	1.5	0.5	10	1	33.3333	0.5	0.0385664
1883	50	1.5	0.5	10	1.5	33.3333	0.333333	0.0978594
1884	50	1.5	0.5	10	2	33.3333	0.25	0.165078
1885	50	1.5	0.5	10	2.5	33.3333	0.2	0.261644
1886	50	1.5	0.5	10	3	33.3333	0.166667	0.399024
1887	50	1.5	0.5	10	3.5	33.3333	0.142857	0.541521
1888	50	1.5	0.5	10	4	33.3333	0.125	0.680834
1889	50	1.5	0.5	10	4.5	33.3333	0.111111	0.817713
1890	50	1.5	0.5	10	5	33.3333	0.1	0.928038
1891	50	1.5	0.5	12	0.5	33.3333	1	0.0106929
1892	50	1.5	0.5	12	1	33.3333	0.5	0.0772786
1893	50	1.5	0.5	12	1.5	33.3333	0.333333	0.155542
1894	50	1.5	0.5	12	2	33.3333	0.25	0.232636
1895	50	1.5	0.5	12	2.5	33.3333	0.2	0.302036
1896	50	1.5	0.5	12	3	33.3333	0.166667	0.387587
1897	50	1.5	0.5	12	3.5	33.3333	0.142857	0.486312
1898	50	1.5	0.5	12	4	33.3333	0.125	0.585495
1899	50	1.5	0.5	12	4.5	33.3333	0.111111	0.718928
1900	50	1.5	0.5	12	5	33.3333	0.1	0.863093
1901	50	1.5	0.5	14	0.5	33.3333	1	0.0192094
1902	50	1.5	0.5	14	1	33.3333	0.5	0.100816
1903	50	1.5	0.5	14	1.5	33.3333	0.333333	0.20228
1904	50	1.5	0.5	14	2	33.3333	0.25	0.305524
1905	50	1.5	0.5	14	2.5	33.3333	0.2	0.40922
1906	50	1.5	0.5	14	3	33.3333	0.166667	0.518774
1907	50	1.5	0.5	14	3.5	33.3333	0.142857	0.630124
1908	50	1.5	0.5	14	4	33.3333	0.125	0.74269
1909	50	1.5	0.5	14	4.5	33.3333	0.111111	0.866223
1910	50	1.5	0.5	14	5	33.3333	0.1	0.994487
1911	50	1.5	0.5	16	0.5	33.3333	1	0.0144306
1912	50	1.5	0.5	16	1	33.3333	0.5	0.0993386
1913	50	1.5	0.5	16	1.5	33.3333	0.333333	0.212764
1914	50	1.5	0.5	16	2	33.3333	0.25	0.328066
1915	50	1.5	0.5	16	2.5	33.3333	0.2	0.45151
1916	50	1.5	0.5	16	3	33.3333	0.166667	0.571822
1917	50	1.5	0.5	16	3.5	33.3333	0.142857	0.7219
1918	50	1.5	0.5	16	4	33.3333	0.125	0.878074
1919	50	1.5	0.5	16	4.5	33.3333	0.111111	1.04427
1920	50	1.5	0.5	16	5	33.3333	0.1	1.20938
1921	50	1.5	1	6	0.5	33.3333	2	0
1922	50	1.5	1	6	1	33.3333	1	0
1923	50	1.5	1	6	1.5	33.3333	0.666667	0
1924	50	1.5	1	6	2	33.3333	0.5	0
1925	50	1.5	1	6	2.5	33.3333	0.4	0
1926	50	1.5	1	6	3	33.3333	0.333333	0.0195062
1927	50	1.5	1	6	3.5	33.3333	0.285714	0.0393411
1928	50	1.5	1	6	4	33.3333	0.25	0.0606539
1929	50	1.5	1	6	4.5	33.3333	0.222222	0.0820188
1930	50	1.5	1	6	5	33.3333	0.2	0.108756
1931	50	1.5	1	8	0.5	33.3333	2	0
1932	50	1.5	1	8	1	33.3333	1	0
1933	50	1.5	1	8	1.5	33.3333	0.666667	0.00892075
1934	50	1.5	1	8	2	33.3333	0.5	0.0534691
1935	50	1.5	1	8	2.5	33.3333	0.4	0.125262
1936	50	1.5	1	8	3	33.3333	0.333333	0.211083
1937	50	1.5	1	8	3.5	33.3333	0.285714	0.31741
1938	50	1.5	1	8	4	33.3333	0.25	0.430062
1939	50	1.5	1	8	4.5	33.3333	0.222222	0.531608
1940	50	1.5	1	8	5	33.3333	0.2	0.658242
1941	50	1.5	1	10	0.5	33.3333	2	0
1942	50	1.5	1	10	1	33.3333	1	0
1943	50	1.5	1	10	1.5	33.3333	0.666667	2.82852e-06
1944	50	1.5	1	10	2	33.3333	0.5	0.0231304
1945	50	1.5	1	10	2.5	33.3333	0.4	0.083385
1946	50	1.5	1	10	3	33.3333	0.333333	0.180915
1947	50	1.5	1	10	3.5	33.3333	0.285714	0.289896
1948	50	1.5	1	10	4	33.3333	0.25	0.413777
1949	50	1.5	1	10	4.5	33.3333	0.222222	0.54058
1950	50	1.5	1	10	5	33.3333	0.2	0.652612
1951	50	1.5	1	12	0.5	33.3333	2	0
1952	50	1.5	1	12	1	33.3333	1	0
1953	50	1.5	1	12	1.5	33.3333	0.666667	0.0244472
1954	50	1.5	1	12	2	33.3333	0.5	0.069324
1955	50	1.5	1	12	2.5	33.3333	0.4	0.132027
1956	50	1.5	1	12	3	33.3333	0.333333	0.198272
1957	50	1.5	1	12	3.5	33.3333	0.285714	0.272857
1958	50	1.5	1	12	4	33.3333	0.25	0.36754
1959	50	1.5	1	12	4.5	33.3333	0.222222	0.476918
1960	50	1.5	1	12	5	33.3333	0.2	0.598097
1961	50	1.5	1	14	0.5	33.3333	2	0
1962	50	1.5	1	14	1	33.3333	1	1.15694e-07
1963	50	1.5	1	14	1.5	33.3333	0.666667	0.0286245
1964	50	1.5	1	14	2	33.3333	0.5	0.0908617
1965	50	1.5	1	14	2.5	33.3333	0.4	0.19467
1966	50	1.5	1	14	3	33.3333	0.333333	0.301936
1967	50	1.5	1	14	3.5	33.3333	0.285714	0.413243
1968	50	1.5	1	14	4	33.3333	0.25	0.526176
1969	50	1.5	1	14	4.5	33.3333	0.222222	0.642002
1970	50	1.5	1	14	5	33.3333	0.2	0.75377
1971	50	1.5	1	16	0.5	33.3333	2	0
1972	50	1.5	1	16	1	33.3333	1	0
1973	50	1.5	1	16	1.5	33.3333	0.666667	0.0348832
1974	50	1.5	1	16	2	33.3333	0.5	0.116881
1975	50	1.5	1	16	2.5	33.3333	0.4	0.225328
1976	50	1.5	1	16	3	33.3333	0.333333	0.331161
1977	50	1.5	1	16	3.5	33.3333	0.285714	0.434615
1978	50	1.5	1	16	4	33.3333	0.25	0.578095
1979	50	1.5	1	16	4.5	33.3333	0.222222	0.735174
1980	50	1.5	1	16	5	33.3333	0.2	0.897543
1981	50	1.5	1.5	6	0.5	33.3333	3	0
1982	50	1.5	1.5	6	1	33.3333	1.5	0
1983	50	1.5	1.5	6	1.5	33.3333	1	0
1984	50	1.5	1.5	6	2	33.3333	0.75	0
1985	50	1.5	1.5	6	2.5	33.3333	0.6	0
1986	50	1.5	1.5	6	3	33.3333	0.5	0
1987	50	1.5	1.5	6	3.5	33.3333	0.428571	0
1988	50	1.5	1.5	6	4	33.3333	0.375	0.00164258
1989	50	1.5	1.5	6	4.5	33.3333	0.333333	0.0187446
1990	50	1.5	1.5	6	5	33.3333	0.3	0.0339103
1991	50	1.5	1.5	8	0.5	33.3333	3	0
1992	50	1.5	1.5	8	1	33.3333	1.5	0
1993	50	1.5	1.5	8	1.5	33.3333	1	0
1994	50	1.5	1.5	8	2	33.3333	0.75	0.00384763
1995	50	1.5	1.5	8	2.5	33.3333	0.6	0.021282
1996	50	1.5	1.5	8	3	33.3333	0.5	0.0739411
1997	50	1.5	1.5	8	3.5	33.3333	0.428571	0.146106
1998	50	1.5	1.5	8	4	33.3333	0.375	0.23359
1999	50	1.5	1.5	8	4.5	33.3333	0.333333	0.319946
[truncated: 58,001 more rows]
